# Supplementary material for: Global DNA Hypomethylation Prevents Consolidation of Differentiation Programs and Allows Reversion to the Embryonic Stem Cell State
Source: PLoS One. 2012 Dec 27;7(12):e52629. doi: 10.1371/journal.pone.0052629 (PMC3531338; doi:10.1371/journal.pone.0052629)
Supplement: Table S5 — Differentially expressed genes in Dnmt1−/− and TKO ESCs (related to Fig. 3B ). (XLSX) [file pone.0052629.s016.xlsx]

## Sheet: Dnmt1KO up
Genes upregulated in Dnmt1-/- ESCs compared to wt ESCs
Gene symbol	Entrez Gene ID	Fold change to wt ESCs	Gene name
1700013H16Rik	75514	1.67	RIKEN cDNA 1700013H16 gene
AV320801	331531	2.85	expressed sequence AV320801
Dazl	13164	2.01	deleted in azoospermia-like
Dcdc2a	195208	1.34	doublecortin domain containing 2a
Dnajc5g	231098	1.36	DnaJ (Hsp40) homolog, subfamily C, member 5 gamma
Efhc2	74405	3.44	EF-hand domain (C-terminal) containing 2
Fkbp6	94244	1.81	FK506 binding protein 6
Fthl17	83457	1.65	ferritin, heavy polypeptide-like 17
Gm13154	433804	1.21	predicted gene 13154
Gm13498	227885	1.83	predicted gene 13498
Gm2889	100040658	2.1	hypothetical protein LOC100041609; hypothetical protein LOC100044795; predicted gene 3395; similar to gag polyprotein; hypothetical protein LOC100047557; hypothetical protein LOC100040347; hypothetical protein LOC100044384; hypothetical protein LOC100045342; hypothetical protein LOC100038979; predicted gene 2889
Gm4638	100043775	2.78	predicted gene 4638
Gm5128	331529	3.08	predicted gene 7903; predicted gene 5128
Gm5635	434729	1.18	predicted gene 5635
Gpat2	215456	1.45	RIKEN cDNA A530057A03 gene
Gpx6	75512	1.23	glutathione peroxidase 6
Gtsf1	74174	1.67	gametocyte specific factor 1
Hormad1	67981	2.42	HORMA domain containing 1; predicted gene 7167
Kdm5d	20592	1.04	lysine (K)-specific demethylase 5D
LOC280487	280487	2.78	pol polyprotein
Magea1	17137	1.42	melanoma antigen, family A, 1
Nckap1l	105855	1.54	NCK associated protein 1 like
Nlrc4	268973	1.48	NLR family, CARD domain containing 4
Nlrp4c	83564	1.61	NLR family, pyrin domain containing 4C
Nxf3	245610	1.72	nuclear RNA export factor 3
Olfr307	258610	2.51	olfactory receptor 307
Pnma5	385377	1.58	paraneoplastic antigen family 5
Pramel3	83565	2.96	preferentially expressed antigen in melanoma-like 3
Rbmy1a1	19657	1.58	RNA binding motif protein, Y chromosome, family 1, member A1
Rnf17	30054	1.28	ring finger protein 17
Rpl39l	68172	2.41	ribosomal protein L39-like
Scml2	107815	1.64	similar to sex comb on midleg-like 2 (Drosophila); sex comb on midleg-like 2 (Drosophila)
Serpina3m	20717	1.45	serine (or cysteine) peptidase inhibitor, clade A, member 3M
Slc5a4b	64454	1.92	solute carrier family 5 (neutral amino acid transporters, system A), member 4b
Smc1b	140557	2.27	structural maintenance of chromosomes 1B
Sohlh2	74434	1.4	spermatogenesis and oogenesis specific basic helix-loop-helix 2
Stk31	77485	1.69	serine threonine kinase 31
Ube1y1	22202	1.35	similar to ubiquitin activating enzyme E1; ubiquitin-activating enzyme E1, Chr Y 1
Usp9y	107868	1.39	ubiquitin specific peptidase 9, Y chromosome
Vmn2r-ps104	100041915	1.05	vomeronasal 2, receptor, pseudogene 104
Wfdc15a	68221	1.85	WAP four-disulfide core domain 15A
Xlr3a	22445	3.35	hypothetical protein LOC100044094; similar to X-linked lymphocyte-regulated protein 3A; X-linked lymphocyte-regulated 3E, pseudogene; hypothetical protein LOC100044314; similar to X-LINKED LYMPHOCYTE-REGULATED PROTEIN 3A (XLR RELATED PROTEIN A12); X-linked lymphocyte-regulated 3C; X-linked lymphocyte-regulated 3A; X-linked lymphocyte-regulated 3B; X-linked lymphocyte-regulated 3D, pseudogene
Xlr3b	574437	3.48	hypothetical protein LOC100044094; similar to X-linked lymphocyte-regulated protein 3A; X-linked lymphocyte-regulated 3E, pseudogene; hypothetical protein LOC100044314; similar to X-LINKED LYMPHOCYTE-REGULATED PROTEIN 3A (XLR RELATED PROTEIN A12); X-linked lymphocyte-regulated 3C; X-linked lymphocyte-regulated 3A; X-linked lymphocyte-regulated 3B; X-linked lymphocyte-regulated 3D, pseudogene
Xlr3c	22446	3.54	hypothetical protein LOC100044094; similar to X-linked lymphocyte-regulated protein 3A; X-linked lymphocyte-regulated 3E, pseudogene; hypothetical protein LOC100044314; similar to X-LINKED LYMPHOCYTE-REGULATED PROTEIN 3A (XLR RELATED PROTEIN A12); X-linked lymphocyte-regulated 3C; X-linked lymphocyte-regulated 3A; X-linked lymphocyte-regulated 3B; X-linked lymphocyte-regulated 3D, pseudogene
Xlr4b	27083	3.07	X-linked lymphocyte-regulated 4D; X-linked lymphocyte-regulated 4E, pseudogene; X-linked lymphocyte-regulated 4B; X-linked lymphocyte-regulated 4C; hypothetical protein LOC100044049
Xlr4c	72891	3.36	X-linked lymphocyte-regulated 4D; X-linked lymphocyte-regulated 4E, pseudogene; X-linked lymphocyte-regulated 4B; X-linked lymphocyte-regulated 4C; hypothetical protein LOC100044049
Xlr5a	574438	4.48	X-linked lymphocyte-regulated 5B; X-linked lymphocyte-regulated 5D, pseudogene; X-linked lymphocyte-regulated 5A; X-linked lymphocyte-regulated 5E, pseudogene; predicted gene, EG667719
Xlr5b	627081	5.05	X-linked lymphocyte-regulated 5B; X-linked lymphocyte-regulated 5D, pseudogene; X-linked lymphocyte-regulated 5A; X-linked lymphocyte-regulated 5E, pseudogene; predicted gene, EG667719
Zfy1	22767	1.94	zinc finger protein 1, Y linked

## Sheet: Dnmt1KO down
Genes down regulated in Dnmt1-/- ESCs compared to wt ESCs
Gene symbol	Entrez Gene ID	Fold change to wt ESCs	Gene name
Dnmt1	13433	-1.02	DNA methyltransferase (cytosine-5) 1
Eif4g3	230861	-1.03	eukaryotic translation initiation factor 4 gamma, 3; similar to Eukaryotic translation initiation factor 4 gamma 3 (eIF-4-gamma 3) (eIF-4G 3) (eIF4G 3) (eIF-4-gamma II) (eIF4GII)
Frmd4b	232288	-1.13	FERM domain containing 4B
Lphn2	99633	-1.53	latrophilin 2
Sema6a	20358	-2.12	sema domain, transmembrane domain (TM), and cytoplasmic domain, (semaphorin) 6A

## Sheet: TKO up
Genes upregulated in TKO ESCs compared to wt ESCs
Gene symbol	Entrez Gene ID	Fold change to wt ESCs	Gene name
1700013H16Rik	75514	1.81	RIKEN cDNA 1700013H16 gene
1700080O16Rik	74279	1.14	RIKEN cDNA 1700080O16 gene
4930591A17Rik	68175	1.51	RIKEN cDNA 4930591A17 gene
9030617O03Rik	217830	1.04	RIKEN cDNA 9030617O03 gene
Asz1	74068	1.49	ankyrin repeat, SAM and basic leucine zipper domain containing 1
AV320801	331531	3.61	expressed sequence AV320801
Camk1d	227541	1.14	calcium/calmodulin-dependent protein kinase ID
Ctcfl	664799	1.99	CCCTC-binding factor (zinc finger protein)-like
Dazl	13164	2.39	deleted in azoospermia-like
Dcdc2a	195208	1.52	doublecortin domain containing 2a
Dnajc5g	231098	1.71	DnaJ (Hsp40) homolog, subfamily C, member 5 gamma
Efhc2	74405	3.58	EF-hand domain (C-terminal) containing 2
Fkbp6	94244	2.16	FK506 binding protein 6
Fthl17	83457	1.5	ferritin, heavy polypeptide-like 17
Gm13498	227885	2.38	predicted gene 13498
Gm2889	100040658	2.35	hypothetical protein LOC100041609; hypothetical protein LOC100044795; predicted gene 3395; similar to gag polyprotein; hypothetical protein LOC100047557; hypothetical protein LOC100040347; hypothetical protein LOC100044384; hypothetical protein LOC100045342; hypothetical protein LOC100038979; predicted gene 2889
Gm5128	331529	3.91	predicted gene 7903; predicted gene 5128
Gpa33	59290	1.15	glycoprotein A33 (transmembrane)
Gpat2	215456	1.34	RIKEN cDNA A530057A03 gene
Gpx6	75512	1.43	glutathione peroxidase 6
Gtsf1	74174	1.59	gametocyte specific factor 1
Hormad1	67981	2.71	HORMA domain containing 1; predicted gene 7167
Magea1	17137	2.42	melanoma antigen, family A, 1
Magea2	17138	2.01	melanoma antigen, family A, 2
Magea4	17140	1.86	melanoma antigen, family A, 4
Magea5	17141	1.87	melanoma antigen, family A, 5
Magea6	17142	1.58	melanoma antigen, family A, 6
Mov10l1	83456	1.46	Moloney leukemia virus 10-like 1
Nckap1l	105855	1.75	NCK associated protein 1 like
Nlrp4c	83564	1.58	NLR family, pyrin domain containing 4C
Nxf3	245610	1.61	nuclear RNA export factor 3
Olfr307	258610	2.17	olfactory receptor 307
Pde8a	18584	1.13	phosphodiesterase 8A; similar to cAMP-specific cyclic nucleotide phosphodiesterase PDE8; MMPDE8
Piwil2	57746	1.3	piwi-like homolog 2 (Drosophila)
Pnma5	385377	1.62	paraneoplastic antigen family 5
Ppp3ca	19055	1.05	protein phosphatase 3, catalytic subunit, alpha isoform
Pramel3	83565	3.75	preferentially expressed antigen in melanoma-like 3
Rhox13	73614	1.25	reproductive homeobox 13
Rhox2a	75199	1.27	reproductive homeobox 2C; reproductive homeobox 2B; reproductive homeobox 2A; reproductive homeobox 2E
Rhox2e	100040016	1.26	reproductive homeobox 2C; reproductive homeobox 2B; reproductive homeobox 2A; reproductive homeobox 2E
Rnf17	30054	1.06	ring finger protein 17
Scml2	107815	2.16	similar to sex comb on midleg-like 2 (Drosophila); sex comb on midleg-like 2 (Drosophila)
Smc1b	140557	2.47	structural maintenance of chromosomes 1B
Snx25	102141	1.42	sorting nexin 25
Sohlh2	74434	1.53	spermatogenesis and oogenesis specific basic helix-loop-helix 2
Spink10	328971	1.12	serine peptidase inhibitor, Kazal type 10
Stra8	20899	1.12	stimulated by retinoic acid gene 8
Taf9b	407786	1.46	TAF9B RNA polymerase II, TATA box binding protein (TBP)-associated factor
Tuba3b	22147	1.55	predicted gene 5366; tubulin, alpha 3B; tubulin, alpha 3A
Wfdc15a	68221	1.82	WAP four-disulfide core domain 15A
Xlr3a	22445	3.16	hypothetical protein LOC100044094; similar to X-linked lymphocyte-regulated protein 3A; X-linked lymphocyte-regulated 3E, pseudogene; hypothetical protein LOC100044314; similar to X-LINKED LYMPHOCYTE-REGULATED PROTEIN 3A (XLR RELATED PROTEIN A12); X-linked lymphocyte-regulated 3C; X-linked lymphocyte-regulated 3A; X-linked lymphocyte-regulated 3B; X-linked lymphocyte-regulated 3D, pseudogene
Xlr3b	574437	3.32	hypothetical protein LOC100044094; similar to X-linked lymphocyte-regulated protein 3A; X-linked lymphocyte-regulated 3E, pseudogene; hypothetical protein LOC100044314; similar to X-LINKED LYMPHOCYTE-REGULATED PROTEIN 3A (XLR RELATED PROTEIN A12); X-linked lymphocyte-regulated 3C; X-linked lymphocyte-regulated 3A; X-linked lymphocyte-regulated 3B; X-linked lymphocyte-regulated 3D, pseudogene
Xlr3c	22446	3.36	hypothetical protein LOC100044094; similar to X-linked lymphocyte-regulated protein 3A; X-linked lymphocyte-regulated 3E, pseudogene; hypothetical protein LOC100044314; similar to X-LINKED LYMPHOCYTE-REGULATED PROTEIN 3A (XLR RELATED PROTEIN A12); X-linked lymphocyte-regulated 3C; X-linked lymphocyte-regulated 3A; X-linked lymphocyte-regulated 3B; X-linked lymphocyte-regulated 3D, pseudogene
Xlr4b	27083	3.09	X-linked lymphocyte-regulated 4D; X-linked lymphocyte-regulated 4E, pseudogene; X-linked lymphocyte-regulated 4B; X-linked lymphocyte-regulated 4C; hypothetical protein LOC100044049
Xlr4c	72891	3.34	X-linked lymphocyte-regulated 4D; X-linked lymphocyte-regulated 4E, pseudogene; X-linked lymphocyte-regulated 4B; X-linked lymphocyte-regulated 4C; hypothetical protein LOC100044049
Xlr5a	574438	4.63	X-linked lymphocyte-regulated 5B; X-linked lymphocyte-regulated 5D, pseudogene; X-linked lymphocyte-regulated 5A; X-linked lymphocyte-regulated 5E, pseudogene; predicted gene, EG667719
Xlr5b	627081	5.21	X-linked lymphocyte-regulated 5B; X-linked lymphocyte-regulated 5D, pseudogene; X-linked lymphocyte-regulated 5A; X-linked lymphocyte-regulated 5E, pseudogene; predicted gene, EG667719

## Sheet: TKO down
Genes downregulated in TKO ESCs compared to wt ESCs
Gene symbol	Entrez Gene ID	Fold change to wt ESCs	Gene name
Atxn1l	52335	-1.01	ataxin 1-like
Clcn5	12728	-1.12	chloride channel 5
Cyr61	16007	-2.14	cysteine rich protein 61
Dnmt1	13433	-1.27	DNA methyltransferase (cytosine-5) 1
Dnmt3a	13435	-1.62	DNA methyltransferase 3A
Dnmt3b	13436	-2.52	DNA methyltransferase 3B
Dpysl2	12934	-1.23	dihydropyrimidinase-like 2
Fkbp10	14230	-1.02	FK506 binding protein 10
Fndc3c1	333564	-2.86	fibronectin type III domain containing 3C1
Gja1	14609	-1.18	gap junction protein, alpha 1
Krt18	16668	-2.46	keratin 18
Krt19	16669	-2.9	keratin 19
Lpar6	67168	-1.66	purinergic receptor P2Y, G-protein coupled, 5
Lphn2	99633	-1.86	latrophilin 2
Lrrc8c	100604	-1.44	leucine rich repeat containing 8 family, member C
Mphosph6	68533	-1.03	M phase phosphoprotein 6; predicted gene 11448
Nes	18008	-1.9	nestin
Nnat	18111	-2.13	neuronatin
Ogfr	72075	-1.05	opioid growth factor receptor
Sema6a	20358	-2.38	sema domain, transmembrane domain (TM), and cytoplasmic domain, (semaphorin) 6A
Sh3bgrl	56726	-1.02	SH3-binding domain glutamic acid-rich protein like
Sox4	20677	-1	SRY-box containing gene 19; SRY-box containing gene 4
Tagln	21345	-2.29	transgelin
Thbs1	21825	-2.61	thrombospondin 1; similar to thrombospondin 1
Tlcd1	68385	-1.09	TLC domain containing 1

## Sheet: TKO_Dnmt1KO up
Concordant upregulated genes in Dnmt1-/- and TKO ESCs compared to wt ESCs
Gene symbol	Entrez Gene ID	Fold change dnmt1-/- to wt ESCs	Fold change TKO to wt ESCs	Gene name
1700013H16Rik	75514	1.67	1.81	RIKEN cDNA 1700013H16 gene
AV320801	331531	2.85	3.61	expressed sequence AV320801
Dazl	13164	2.01	2.39	deleted in azoospermia-like
Dcdc2a	195208	1.34	1.52	doublecortin domain containing 2a
Dnajc5g	231098	1.36	1.71	DnaJ (Hsp40) homolog, subfamily C, member 5 gamma
Efhc2	74405	3.44	3.58	EF-hand domain (C-terminal) containing 2
Fkbp6	94244	1.81	2.16	FK506 binding protein 6
Fthl17	83457	1.65	1.5	ferritin, heavy polypeptide-like 17
Gm13498	227885	1.83	2.38	predicted gene 13498
Gm2889	100040658	2.1	2.35	hypothetical protein LOC100041609; hypothetical protein LOC100044795; predicted gene 3395; similar to gag polyprotein; hypothetical protein LOC100047557; hypothetical protein LOC100040347; hypothetical protein LOC100044384; hypothetical protein LOC100045342; hypothetical protein LOC100038979; predicted gene 2889
Gm5128	331529	3.08	3.91	predicted gene 7903; predicted gene 5128
Gpat2	215456	1.45	1.34	RIKEN cDNA A530057A03 gene
Gpx6	75512	1.23	1.43	glutathione peroxidase 6
Gtsf1	74174	1.67	1.59	gametocyte specific factor 1
Hormad1	67981	2.42	2.71	HORMA domain containing 1; predicted gene 7167
Magea1	17137	1.42	2.42	melanoma antigen, family A, 1
Nckap1l	105855	1.54	1.75	NCK associated protein 1 like
Nlrp4c	83564	1.61	1.58	NLR family, pyrin domain containing 4C
Nxf3	245610	1.72	1.61	nuclear RNA export factor 3
Olfr307	258610	2.51	2.17	olfactory receptor 307
Pnma5	385377	1.58	1.62	paraneoplastic antigen family 5
Pramel3	83565	2.96	3.75	preferentially expressed antigen in melanoma-like 3
Rnf17	30054	1.28	1.06	ring finger protein 17
Scml2	107815	1.64	2.16	similar to sex comb on midleg-like 2 (Drosophila); sex comb on midleg-like 2 (Drosophila)
Smc1b	140557	1.4	2.47	structural maintenance of chromosomes 1B
Sohlh2	74434	1.05	1.53	spermatogenesis and oogenesis specific basic helix-loop-helix 2
Wfdc15a	68221	1.85	1.82	WAP four-disulfide core domain 15A
Xlr3a	22445	3.35	3.16	hypothetical protein LOC100044094; similar to X-linked lymphocyte-regulated protein 3A; X-linked lymphocyte-regulated 3E, pseudogene; hypothetical protein LOC100044314; similar to X-LINKED LYMPHOCYTE-REGULATED PROTEIN 3A (XLR RELATED PROTEIN A12); X-linked lymphocyte-regulated 3C; X-linked lymphocyte-regulated 3A; X-linked lymphocyte-regulated 3B; X-linked lymphocyte-regulated 3D, pseudogene
Xlr3b	574437	3.48	3.32	hypothetical protein LOC100044094; similar to X-linked lymphocyte-regulated protein 3A; X-linked lymphocyte-regulated 3E, pseudogene; hypothetical protein LOC100044314; similar to X-LINKED LYMPHOCYTE-REGULATED PROTEIN 3A (XLR RELATED PROTEIN A12); X-linked lymphocyte-regulated 3C; X-linked lymphocyte-regulated 3A; X-linked lymphocyte-regulated 3B; X-linked lymphocyte-regulated 3D, pseudogene
Xlr3c	22446	3.54	3.36	hypothetical protein LOC100044094; similar to X-linked lymphocyte-regulated protein 3A; X-linked lymphocyte-regulated 3E, pseudogene; hypothetical protein LOC100044314; similar to X-LINKED LYMPHOCYTE-REGULATED PROTEIN 3A (XLR RELATED PROTEIN A12); X-linked lymphocyte-regulated 3C; X-linked lymphocyte-regulated 3A; X-linked lymphocyte-regulated 3B; X-linked lymphocyte-regulated 3D, pseudogene
Xlr4b	27083	3.07	3.09	X-linked lymphocyte-regulated 4D; X-linked lymphocyte-regulated 4E, pseudogene; X-linked lymphocyte-regulated 4B; X-linked lymphocyte-regulated 4C; hypothetical protein LOC100044049
Xlr4c	72891	3.36	3.34	X-linked lymphocyte-regulated 4D; X-linked lymphocyte-regulated 4E, pseudogene; X-linked lymphocyte-regulated 4B; X-linked lymphocyte-regulated 4C; hypothetical protein LOC100044049
Xlr5a	574438	4.48	4.63	X-linked lymphocyte-regulated 5B; X-linked lymphocyte-regulated 5D, pseudogene; X-linked lymphocyte-regulated 5A; X-linked lymphocyte-regulated 5E, pseudogene; predicted gene, EG667719
Xlr5b	627081	5.05	5.21	X-linked lymphocyte-regulated 5B; X-linked lymphocyte-regulated 5D, pseudogene; X-linked lymphocyte-regulated 5A; X-linked lymphocyte-regulated 5E, pseudogene; predicted gene, EG667719

## Sheet: TKO_Dnmt1KO down
Concordant downregulated genes in Dnmt1-/- and TKO ESCs compared to wt ESCs
Gene symbol	Entrez Gene ID	Fold change dnmt1-/- to wt ESCs	Fold change TKO to wt ESCs	Gene name
Dnmt1	13433	-1.02	-1.27	DNA methyltransferase (cytosine-5) 1
Lphn2	99633	-1.53	-1.86	latrophilin 2
Sema6a	20358	-2.12	-2.38	sema domain, transmembrane domain (TM), and cytoplasmic domain, (semaphorin) 6A
