# Supplementary material for: Global DNA Hypomethylation Prevents Consolidation of Differentiation Programs and Allows Reversion to the Embryonic Stem Cell State
Source: PLoS One. 2012 Dec 27;7(12):e52629. doi: 10.1371/journal.pone.0052629 (PMC3531338; doi:10.1371/journal.pone.0052629)
Supplement: Table S6 — Differentially expressed genes between d0–4 of differentiation (related to Fig. 3C ). (XLSX) [file pone.0052629.s017.xlsx]

## Sheet: unique wt up
Unique upregulated genes in wt EBs d0-4
Gene symbol	Entrez Gene ID	Fold change between d0_4	Gene Name
1110012D08Rik	73827	1.15	RIKEN cDNA 1110012D08 gene
1500011H22Rik	68948	1.1	RIKEN cDNA 1500011H22 gene
2010011I20Rik	67017	1.17	RIKEN cDNA 2010011I20 gene
2410018L13Rik	69732	1.15	RIKEN cDNA 2410018L13 gene
3110062M04Rik	78412	1.25	RIKEN cDNA 3110062M04 gene
3632451O06Rik	67419	1.87	RIKEN cDNA 3632451O06 gene
4933433P14Rik	66787	1	RIKEN cDNA 4933433P14 gene
9430020K01Rik	240185	1.18	RIKEN cDNA 9430020K01 gene
Aacs	78894	1.28	acetoacetyl-CoA synthetase
Abcd2	26874	1.16	ATP-binding cassette, sub-family D (ALD), member 2
Abtb2	99382	1	ankyrin repeat and BTB (POZ) domain containing 2
Adam10	11487	1.4	a disintegrin and metallopeptidase domain 10
Adamts10	224697	1.59	a disintegrin-like and metallopeptidase (reprolysin type) with thrombospondin type 1 motif, 10
Add3	27360	1.05	adducin 3 (gamma)
Adrbk2	320129	1.05	adrenergic receptor kinase, beta 2
Akr1c19	432720	1.1	aldo-keto reductase family 1, member C19
Akr1e1	56043	1.28	aldo-keto reductase family 1, member E1
Aldh1l1	107747	1.06	similar to Aldehyde dehydrogenase 1 family, member L1; aldehyde dehydrogenase 1 family, member L1
Amfr	23802	1.02	autocrine motility factor receptor
Angptl2	26360	1.03	angiopoietin-like 2
Ano1	101772	1.39	anoctamin 1, calcium activated chloride channel
Apbb1	11785	1.19	amyloid beta (A4) precursor protein-binding, family B, member 1
Aph1b	208117	1.19	anterior pharynx defective 1b homolog (C. elegans)
Arhgap29	214137	1.46	Rho GTPase activating protein 29
Arid3a	13496	1.29	AT rich interactive domain 3A (BRIGHT-like)
Asb12	70392	2.4	ankyrin repeat and SOCS box-containing 12
Atp2b4	381290	1.06	ATPase, Ca++ transporting, plasma membrane 4
AV249152	216560	1.01	expressed sequence AV249152
AW551984	244810	1.83	expressed sequence AW551984
B930095G15Rik	320268	1.29	RIKEN cDNA B930095G15 gene
Bag2	213539	1.08	BCL2-associated athanogene 2
BC005764	216152	1.22	cDNA sequence BC005764
BC051142	407788	1.15	cDNA sequence BC051142; testis specific basic protein
Bmf	171543	1.01	BCL2 modifying factor
Bmp4	12159	1.88	bone morphogenetic protein 4
Bmp7	12162	1.5	bone morphogenetic protein 7
Ccdc136	232664	1.28	coiled-coil domain containing 136
Ccdc46	76380	1.15	coiled-coil domain containing 46
Ccdc8	434130	1.1	coiled-coil domain containing 8
Ccl25	20300	1.01	chemokine (C-C motif) ligand 25
Cd55	13136	2	CD55 antigen
Cdc42ep5	58804	1.03	CDC42 effector protein (Rho GTPase binding) 5
Cdkn1b	12576	1.15	cyclin-dependent kinase inhibitor 1B
Chst2	54371	1.12	carbohydrate sulfotransferase 2
Col4a1	12826	1.33	collagen, type IV, alpha 1
Col4a2	12827	1.14	collagen, type IV, alpha 2
Col4a6	94216	1.36	collagen, type IV, alpha 6
Copz2	56358	1.56	coatomer protein complex, subunit zeta 2
Cpm	70574	2.51	carboxypeptidase M
Creb3l2	208647	1.02	cAMP responsive element binding protein 3-like 2
Ctsh	13036	2.59	cathepsin H
Ctso	229445	1.53	cathepsin O
Ctxn1	330695	1.02	cortexin 1
Cyp51	13121	1.49	cytochrome P450, family 51
D10Ertd610e	52666	1.19	DNA segment, Chr 10, ERATO Doi 610, expressed
D130062J21Rik	100038651	1.5	RIKEN cDNA D130062J21 gene
D430042O09Rik	233865	1.04	RIKEN cDNA D430042O09 gene
Dapk2	13143	1.53	death-associated protein kinase 2
Ddah2	51793	1.32	dimethylarginine dimethylaminohydrolase 2
Dhrs7	66375	1.31	dehydrogenase/reductase (SDR family) member 7
Dnajc12	30045	1.06	DnaJ (Hsp40) homolog, subfamily C, member 12
Dynlt3	67117	1.09	dynein light chain Tctex-type 3
E130112L23Rik	268739	1.05	RIKEN cDNA E130112L23 gene
Edil3	13612	1.8	EGF-like repeats and discoidin I-like domains 3
Egflam	268780	1.06	EGF-like, fibronectin type III and laminin G domains
Egln3	112407	1.89	EGL nine homolog 3 (C. elegans)
Elovl1	54325	1.37	elongation of very long chain fatty acids (FEN1/Elo2, SUR4/Elo3, yeast)-like 1
Emp2	13731	1.39	epithelial membrane protein 2
Emp3	13732	1.03	epithelial membrane protein 3
Erbb2	13866	1.14	v-erb-b2 erythroblastic leukemia viral oncogene homolog 2, neuro/glioblastoma derived oncogene homolog (avian)
Fam114a1	68303	1.38	family with sequence similarity 114, member A1
Fam125b	72543	1.38	family with sequence similarity 125, member B; similar to RIKEN cDNA 2610528K11 gene
Fam126a	84652	1.2	family with sequence similarity 126, member A
Fam57a	116972	1.37	family with sequence similarity 57, member A
Fam65a	75687	1.05	family with sequence similarity 65, member A
Fbln1	14114	1.38	fibulin 1
Fbxl20	72194	1.05	F-box and leucine-rich repeat protein 20
Fgf15	14170	1.25	fibroblast growth factor 15
Fgfr2	14183	1.53	fibroblast growth factor receptor 2
Fhdc1	229474	1.26	FH2 domain containing 1
Flrt3	71436	1.44	fibronectin leucine rich transmembrane protein 3; similar to fibronectin leucine rich transmembrane protein 3
Fut8	53618	1.03	fucosyltransferase 8
Fzd4	14366	1.77	frizzled homolog 4 (Drosophila)
Gabre	14404	1.73	similar to gamma-aminobutyric acid (GABA-A) receptor, subunit epsilon; gamma-aminobutyric acid (GABA) A receptor, subunit epsilon
Gapdhs	14447	1.06	glyceraldehyde-3-phosphate dehydrogenase, spermatogenic
Gm10554	100038541	1.19	predicted gene 10554
Gm10561	628004	1.28	predicted gene 10561
Gm11818	208820	1.02	predicted gene 11818
Gm4983	245297	1.17	predicted gene 4983
Gng12	14701	1.18	guanine nucleotide binding protein (G protein), gamma 12
Golim4	73124	1.04	golgi integral membrane protein 4
Gpr124	78560	2.07	G protein-coupled receptor 124
Grik5	14809	1.04	glutamate receptor, ionotropic, kainate 5 (gamma 2)
Grina	66168	1.28	glutamate receptor, ionotropic, N-methyl D-aspartate-associated protein 1 (glutamate binding)
Gucy1b3	54195	1.71	guanylate cyclase 1, soluble, beta 3
H2-Ab1	14961	1.57	histocompatibility 2, class II antigen A, beta 1; response to metastatic cancers 2; similar to H-2 class II histocompatibility antigen, A-D beta chain precursor
Herc1	235439	1.16	hect (homologous to the E6-AP (UBE3A) carboxyl terminus) domain and RCC1 (CHC1)-like domain (RLD) 1
Hey2	15214	2.47	hairy/enhancer-of-split related with YRPW motif 2
Hgsnat	52120	1.12	heparan-alpha-glucosaminide N-acetyltransferase
Hmgcs1	208715	1.28	similar to Hmgcs1 protein; 3-hydroxy-3-methylglutaryl-Coenzyme A synthase 1
Hook3	320191	1.06	hook homolog 3 (Drosophila)
Hoxd1	15429	1.33	homeo box D1
Hpcal1	53602	1.01	hippocalcin-like 1
Hs3st3b1	54710	1.12	heparan sulfate (glucosamine) 3-O-sulfotransferase 3B1
Hsd17b7	15490	1.08	hydroxysteroid (17-beta) dehydrogenase 7
Idh1	15926	1.11	isocitrate dehydrogenase 1 (NADP+), soluble
Igfbp5	16011	1.67	insulin-like growth factor binding protein 5
Inpp4a	269180	1.07	inositol polyphosphate-4-phosphatase, type I
Inpp5f	101490	1.1	inositol polyphosphate-5-phosphatase F
Ipp	16351	1.1	IAP promoted placental gene
Itga4	16401	1.63	integrin alpha 4
Itgb5	16419	1.05	integrin beta 5
Itm2a	16431	1.37	integral membrane protein 2A
Katnal2	71206	1.03	katanin p60 subunit A-like 2
Kcnq5	226922	1.28	potassium voltage-gated channel, subfamily Q, member 5
Kdelr3	105785	1.12	KDEL (Lys-Asp-Glu-Leu) endoplasmic reticulum protein retention receptor 3
Kitl	17311	1.39	kit ligand
Klk1b22	13646	1.46	kallikrein 1-related peptidase b22
L1cam	16728	1.06	L1 cell adhesion molecule
Large	16795	1.29	like-glycosyltransferase
Lass4	67260	1.5	LAG1 homolog, ceramide synthase 4
Letmd1	68614	1.17	LETM1 domain containing 1
Lipa	16889	1.11	lysosomal acid lipase A
LOC677548	677548	1.09	similar to Hippocalcin-like protein 1 (Visinin-like protein 3) (VILIP-3) (Neural visinin-like protein 3) (NVL-3) (NVP-3)
Lrig2	269473	1.02	leucine-rich repeats and immunoglobulin-like domains 2
Lrp4	228357	1.04	low density lipoprotein receptor-related protein 4
Lss	16987	1.02	lanosterol synthase
Maged1	94275	1.17	melanoma antigen, family D, 1
Man2a1	17158	1.12	mannosidase 2, alpha 1
Map2k6	26399	1.11	mitogen-activated protein kinase kinase 6
Med12	59024	1.09	mediator of RNA polymerase II transcription, subunit 12 homolog (yeast)
Mex3b	108797	1.25	mex3 homolog B (C. elegans)
Mllt3	70122	1.23	myeloid/lymphoid or mixed-lineage leukemia (trithorax homolog, Drosophila); translocated to, 3
Mmp15	17388	1.79	matrix metallopeptidase 15
Mpp2	50997	1.08	membrane protein, palmitoylated 2 (MAGUK p55 subfamily member 2)
Mvd	192156	1.18	mevalonate (diphospho) decarboxylase
Mxra8	74761	1.69	matrix-remodelling associated 8
Myo1b	17912	1.17	myosin IB
Narf	67608	1.33	nuclear prelamin A recognition factor
Ncrna00086	320237	1.06	non-protein coding RNA 86
Ndrg1	17988	1.28	N-myc downstream regulated gene 1
Neil3	234258	1.54	nei like 3 (E. coli)
Nelf	56876	1.13	nasal embryonic LHRH factor
Nfatc4	73181	1.05	nuclear factor of activated T-cells, cytoplasmic, calcineurin-dependent 4
Npc2	67963	1.14	Niemann Pick type C2
Npr2	230103	1.05	natriuretic peptide receptor 2
Nsmaf	18201	1.06	neutral sphingomyelinase (N-SMase) activation associated factor
P4ha1	18451	1.85	procollagen-proline, 2-oxoglutarate 4-dioxygenase (proline 4-hydroxylase), alpha 1 polypeptide
P4ha2	18452	1.72	procollagen-proline, 2-oxoglutarate 4-dioxygenase (proline 4-hydroxylase), alpha II polypeptide
Pbx2	18515	1.42	pre B-cell leukemia transcription factor 2
Pde3a	54611	1.21	phosphodiesterase 3A, cGMP inhibited
Pdlim4	30794	1.37	PDZ and LIM domain 4
Phc3	241915	1.09	polyhomeotic-like 3 (Drosophila)
Pik3ip1	216505	1.14	phosphoinositide-3-kinase interacting protein 1
Pja1	18744	1.07	praja1, RING-H2 motif containing
Pja2	224938	1.18	praja 2, RING-H2 motif containing
Plekha6	240753	1.09	pleckstrin homology domain containing, family A member 6
Ppap2b	67916	1.03	phosphatidic acid phosphatase type 2B
Ppil6	73075	1.22	peptidylprolyl isomerase (cyclophilin)-like 6
Ppp1r3c	53412	1.23	protein phosphatase 1, regulatory (inhibitor) subunit 3C
Ppp3ca	19055	1.69	protein phosphatase 3, catalytic subunit, alpha isoform
Prex1	277360	1.09	phosphatidylinositol-3,4,5-trisphosphate-dependent Rac exchange factor 1
Prmt2	15468	1.03	protein arginine N-methyltransferase 2
Pros1	19128	1.07	protein S (alpha)
Prrg1	546336	1.1	proline rich Gla (G-carboxyglutamic acid) 1
Purg	75029	1.05	purine-rich element binding protein G
Rabgap1l	29809	1.17	RAB GTPase activating protein 1-like
Rapgef5	217944	1.05	Rap guanine nucleotide exchange factor (GEF) 5
Rdh11	17252	1.15	retinol dehydrogenase 11
Reln	19699	1.64	reelin
Ripk2	192656	1.19	receptor (TNFRSF)-interacting serine-threonine kinase 2
Rnpep	215615	1.06	arginyl aminopeptidase (aminopeptidase B)
Rras	20130	1.07	Harvey rat sarcoma oncogene, subgroup R
S100a1	20193	1.01	S100 calcium binding protein A1
Samd14	217125	1.02	sterile alpha motif domain containing 14
Sc4mol	66234	1.15	sterol-C4-methyl oxidase-like
Sc5d	235293	1.43	sterol-C5-desaturase (fungal ERG3, delta-5-desaturase) homolog (S. cerevisae)
Scarna17	100217466	1.03	small Cajal body-specific RNA 17
Scd1	20249	1.12	stearoyl-Coenzyme A desaturase 1
Scn7a	20272	1.14	sodium channel, voltage-gated, type VII, alpha
Sept10	103080	1.28	septin 10
Sertad4	214791	1.27	SERTA domain containing 4
Sesn1	140742	1.11	sestrin 1
Sh3yl1	24057	1.16	Sh3 domain YSC-like 1
Sirpa	19261	1.26	signal-regulatory protein alpha
Slc25a10	27376	1.01	solute carrier family 25 (mitochondrial carrier, dicarboxylate transporter), member 10
Slc38a4	69354	1.26	solute carrier family 38, member 4
Slc5a7	63993	1.43	solute carrier family 5 (choline transporter), member 7
Slit2	20563	1.72	slit homolog 2 (Drosophila)
Smpd1	20597	1.05	sphingomyelin phosphodiesterase 1, acid lysosomal
Snai2	20583	2.82	snail homolog 2 (Drosophila)
Snx25	102141	1.11	sorting nexin 25
Spata6	67946	1.14	spermatogenesis associated 6
Spo11	26972	1.1	sporulation protein, meiosis-specific, SPO11 homolog (S. cerevisiae)
Sprr1a	20753	1.28	small proline-rich protein 1A
St3gal5	20454	1.6	ST3 beta-galactoside alpha-2,3-sialyltransferase 5
St6galnac3	20447	1.03	ST6 (alpha-N-acetyl-neuraminyl-2,3-beta-galactosyl-1,3)-N-acetylgalactosaminide alpha-2,6-sialyltransferase 3
St6galnac4	20448	1.1	ST6 (alpha-N-acetyl-neuraminyl-2,3-beta-galactosyl-1,3)-N-acetylgalactosaminide alpha-2,6-sialyltransferase 4
Stard4	170459	1.37	StAR-related lipid transfer (START) domain containing 4
Stx2	13852	1.22	syntaxin 2
Taz	66826	1.14	tafazzin
Tbx2	21385	1.31	T-box 2
Tdo2	56720	4.21	tryptophan 2,3-dioxygenase
Tgfbr3	21814	1.11	transforming growth factor, beta receptor III
Thra	21833	1.1	thyroid hormone receptor alpha; similar to thyroid hormone receptor
Tiam2	24001	1.04	T-cell lymphoma invasion and metastasis 2
Tm7sf2	73166	1.42	transmembrane 7 superfamily member 2
Tmem119	231633	1.42	transmembrane protein 119
Tmem176a	66058	1.06	transmembrane protein 176A
Tmx1	72736	1.24	thioredoxin-related transmembrane protein 1
Tnnc1	21924	1.53	troponin C, cardiac/slow skeletal
Ttc12	235330	1.01	tetratricopeptide repeat domain 12; similar to tetratricopeptide repeat domain 12
Ttc3	22129	1.27	tetratricopeptide repeat domain 3
Ttc8	76260	1.08	tetratricopeptide repeat domain 8
Ttr	22139	2.15	transthyretin
Twist1	22160	1.88	twist homolog 1 (Drosophila)
Twist2	13345	1.41	twist homolog 2 (Drosophila)
Vegfa	22339	1.29	vascular endothelial growth factor A
Vim	22352	1.48	vimentin
Wbp1	22377	1.05	WW domain binding protein 1
Wdr19	213081	1	WD repeat domain 19
Whsc1	107823	1.08	Wolf-Hirschhorn syndrome candidate 1 (human)
Zc3hav1l	209032	1.2	zinc finger CCCH-type, antiviral 1-like
Zcchc24	71918	1.5	zinc finger, CCHC domain containing 24
Zeb1	21417	1.1	zinc finger E-box binding homeobox 1
Zfp395	380912	1.04	zinc finger protein 395
Zfp516	329003	1.99	zinc finger protein 516
Zhx1	22770	1.06	zinc fingers and homeoboxes 1
Zim1	22776	1.28	zinc finger, imprinted 1

## Sheet: unique wt down
Unique downregulated genes in wt EBs d0-4
Gene symbol	Entrez Gene ID	Fold change between d0_4	Gene Name
1110012J17Rik	68617	-1.03	RIKEN cDNA 1110012J17 gene
1190005I06Rik	68918	-1.15	RIKEN cDNA 1190005I06 gene
1700020N01Rik	67692	-1.12	RIKEN cDNA 1700020N01 gene
1700024J04Rik	71848	-1.09	RIKEN cDNA 1700024J04 gene
2810474O19Rik	67246	-1.05	RIKEN cDNA 2810474O19 gene
4930572J05Rik	223626	-1.51	RIKEN cDNA 4930572J05 gene
4933437F05Rik	71275	-1.32	RIKEN cDNA 4933437F05 gene
Abca1	11303	-1.51	ATP-binding cassette, sub-family A (ABC1), member 1
Abcb1b	18669	-1.44	ATP-binding cassette, sub-family B (MDR/TAP), member 1B
AI747699	381236	-1.2	predicted gene 8981; similar to lipase-like, ab-hydrolase domain containing 2; expressed sequence AI747699
Aim2	383619	-2.36	absent in melanoma 2
Akap1	11640	-1.01	A kinase (PRKA) anchor protein 1
Angptl4	57875	-1.03	angiopoietin-like 4
Anxa1	16952	-2.34	annexin A1
Arl4a	11861	-1.06	ADP-ribosylation factor-like 4A
As3mt	57344	-1.15	arsenic (+3 oxidation state) methyltransferase
Atp10a	11982	-1.48	ATPase, class V, type 10A
Atp1b1	11931	-1.77	ATPase, Na+/K+ transporting, beta 1 polypeptide
B3gnt2	53625	-1.34	UDP-GlcNAc:betaGal beta-1,3-N-acetylglucosaminyltransferase 2
BB287469	544881	-2.75	predicted gene 6804; predicted gene 2046; predicted gene 8607; expressed sequence BB287469; predicted gene 2075; predicted gene 2022; predicted gene 4027
Bcam	57278	-1.59	basal cell adhesion molecule
Bcat1	12035	-1.44	branched chain aminotransferase 1, cytosolic; similar to branched chain aminotransferase 1, cytosolic
Bdh2	69772	-1.56	3-hydroxybutyrate dehydrogenase, type 2
Bend3	331623	-1.08	BEN domain containing 3
Bmp8b	12164	-1.02	bone morphogenetic protein 8b
Bspry	192120	-1.07	B-box and SPRY domain containing
C230052I12Rik	101831	-1.26	RIKEN cDNA C230052I12 gene
Cacna1a	12286	-1.05	calcium channel, voltage-dependent, P/Q type, alpha 1A subunit
Capsl	75568	-1.29	calcyphosine-like
Cbr3	109857	-1.84	carbonyl reductase 3
Cd34	12490	-1	CD34 antigen
Cdh1	12550	-1.37	cadherin 1
Cenpv	73139	-1.32	centromere protein V
Chek2	50883	-1.05	CHK2 checkpoint homolog (S. pombe)
Cldn4	12740	-1.27	claudin 4
Cngb1	333329	-1.04	cyclic nucleotide gated channel beta 1
Col18a1	12822	-1.28	collagen, type XVIII, alpha 1
Ctgf	14219	-1.81	connective tissue growth factor
Cth	107869	-1.31	cystathionase (cystathionine gamma-lyase)
Cxcl16	66102	-1.53	chemokine (C-X-C motif) ligand 16
Cyp2j13	230459	-1.09	cytochrome P450, family 2, subfamily j, polypeptide 13
D6Mm5e	110958	-1.02	DNA segment, Chr 6, Miriam Meisler 5, expressed
Dbx1	13172	-1.56	developing brain homeobox 1
Ddx4	13206	-2.28	DEAD (Asp-Glu-Ala-Asp) box polypeptide 4
Depdc6	97998	-1.07	DEP domain containing 6
Depdc7	211896	-1.75	DEP domain containing 7
Dnahc8	13417	-1.33	similar to axonemal dynein heavy chain 8 long form; similar to dynein, axonemal, heavy chain 8; dynein, axonemal, heavy chain 8
Dnmt3a	13435	-1.02	DNA methyltransferase 3A
Dtx3l	209200	-1.25	deltex 3-like (Drosophila)
Dusp14	56405	-1.09	dual specificity phosphatase 14
Dyrk3	226419	-1.03	dual-specificity tyrosine-(Y)-phosphorylation regulated kinase 3
E130012A19Rik	103551	-1.18	RIKEN cDNA E130012A19 gene
E2f8	108961	-1.22	E2F transcription factor 8
Edn1	13614	-1.38	endothelin 1
EG665955	665955	-1.03	predicted gene, EG665955
Elavl2	15569	-1.08	ELAV (embryonic lethal, abnormal vision, Drosophila)-like 2 (Hu antigen B)
Emp1	13730	-1.81	epithelial membrane protein 1
Eps8	13860	-1.01	epidermal growth factor receptor pathway substrate 8
F3	14066	-1.27	coagulation factor III
Fam111a	107373	-1.95	RIKEN cDNA 4632417K18 gene
Fancl	67030	-1.14	similar to Fanconi anemia, complementation group L; Fanconi anemia, complementation group L
Fetub	59083	-2.53	fetuin beta
Fgd1	14163	-1.14	FYVE, RhoGEF and PH domain containing 1
Fgf18	14172	-1.06	fibroblast growth factor 18
Fgfbp1	14181	-1.45	fibroblast growth factor binding protein 1
Fmr1nb	207854	-1.56	fragile X mental retardation 1 neighbor
Foxd3	15221	-1.13	forkhead box D3
Foxi3	232077	-1.12	forkhead box I3
Foxo1	56458	-1.6	forkhead box O1
Foxp1	108655	-1.45	forkhead box P1
Gadd45a	13197	-1.72	growth arrest and DNA-damage-inducible 45 alpha
Gadd45b	17873	-1.13	growth arrest and DNA-damage-inducible 45 beta
Gclm	14630	-1.19	glutamate-cysteine ligase, modifier subunit
Gm10785	100038392	-1.15	predicted gene 10785
Gm16368	100039226	-1.98	predicted gene 2056; predicted gene 5442; predicted gene 8300; predicted gene 5788; predicted gene, 100039042; similar to X-linked eukaryotic translation initiation factor 1A; predicted gene 8332; predicted gene 2035; predicted gene 16368
Gm4340	100043292	-3.38	predicted gene 4340
Gm5712	435755	-1.07	predicted gene 5712
Gm6723	626952	-1.1	L antigen family, member 3; predicted gene 6723; L antigen family, member 3 pseudogene
Gm7682	665551	-1.9625	predicted gene 7682
Gm9350	668774	-1.56	predicted gene 9350
Gm9359	668786	-1.44	tripartite motif-containing 13; predicted gene 9359
Gm98	225908	-1.25	predicted gene 98
Gpc4	14735	-1.35	glypican 4; similar to Glypican 4
Grtp1	66790	-1.34	GH regulated TBC protein 1
Gstm3	14864	-1.15	glutathione S-transferase, mu 3
Hist1h2aa	319163	-2.57	histone cluster 1, H2aa
Hmgxb4	70823	-1.01	similar to Hmgb2l1 protein; HMG box domain containing 4
Hook1	77963	-1.16	hook homolog 1 (Drosophila)
Hs6st1	50785	-1.22	heparan sulfate 6-O-sulfotransferase 1
Igfbp2	16008	-1.18	insulin-like growth factor binding protein 2
Il33	77125	-1.12	interleukin 33
Itga3	16400	-2.24	integrin alpha 3
Jup	16480	-1.08	junction plakoglobin
Krtdap	64661	-1.27	keratinocyte differentiation associated protein
Laptm5	16792	-2.01	lysosomal-associated protein transmembrane 5
Lefty2	320202	-3.32	left-right determination factor 2
Lgals9	16859	-1.13	lectin, galactose binding, soluble 9
Lgr4	107515	-1.27	leucine-rich repeat-containing G protein-coupled receptor 4
LOC624931	624931	-1.955	similar to D5Ertd577e protein
Lrp2	14725	-2.41	low density lipoprotein receptor-related protein 2
Mal2	105853	-1.15	mal, T-cell differentiation protein 2
Mfap5	50530	-1.15	microfibrillar associated protein 5
Mgat4a	269181	-1.26	mannoside acetylglucosaminyltransferase 4, isoenzyme A
Mlkl	74568	-1.47	mixed lineage kinase domain-like
Mov10l1	83456	-1.11	Moloney leukemia virus 10-like 1
Mpzl2	14012	-1.72	myelin protein zero-like 2
Mt2	17750	-1.2	metallothionein 2
Mtap7d2	78283	-2	MAP7 domain containing 2
Mtap7d3	320923	-1.21	MAP7 domain containing 3
Nckap1l	105855	-1.6	NCK associated protein 1 like
Ngfr	18053	-1.31	nerve growth factor receptor (TNFR superfamily, member 16)
Nhedc1	74446	-1.05	Na+/H+ exchanger domain containing 1
Nlrp14	76858	-1.52	NLR family, pyrin domain containing 14
Nol6	230082	-1.14	nucleolar protein family 6 (RNA-associated)
Nt5e	23959	-1.17	5' nucleotidase, ecto
Ntn1	18208	-1.52	similar to Netrin-1 precursor; netrin 1
Nuak2	74137	-1.16	NUAK family, SNF1-like kinase, 2
Olfr161	258859	-1.17	olfactory receptor 161
Phyhipl	70911	-1.9	phytanoyl-CoA hydroxylase interacting protein-like
Plaur	18793	-1.03	plasminogen activator, urokinase receptor
Ppap2a	19012	-1.42	phosphatidic acid phosphatase type 2A
Ppif	105675	-1.01	peptidylprolyl isomerase F (cyclophilin F)
Pramef12	77632	-1.01	PRAME family member 12
Prex2	109294	-2.37	phosphatidylinositol-3,4,5-trisphosphate-dependent Rac exchange factor 2
Prps1	19139	-1.42	mirror-image polydactyly gene 1 homolog (human); phosphoribosyl pyrophosphate synthetase 1; phosphoribosyl pyrophosphate synthetase 1-like 1
Ptgs2	19225	-1.37	prostaglandin-endoperoxide synthase 2
Ptpn3	545622	-1.37	protein tyrosine phosphatase, non-receptor type 3
Rasd2	75141	-1.19111	RASD family, member 2
Rasgrp1	19419	-1.02	RAS guanyl releasing protein 1
Rnd1	223881	-1	Rho family GTPase 1
Rnf138	56515	-1.05	ring finger protein 138
Rps4y2	66184	-1.305	predicted gene 6816; ribosomal protein S4, Y-linked 2
Rrp9	27966	-1.14	RRP9, small subunit (SSU) processome component, homolog (yeast)
Scand3	71970	-1	SCAN domain containing 3
Sec24d	69608	-1.65	Sec24 related gene family, member D (S. cerevisiae)
Sema3e	20349	-1.07	sema domain, immunoglobulin domain (Ig), short basic domain, secreted, (semaphorin) 3E; hypothetical protein LOC100044162
Serpine1	18787	-1.17	serine (or cysteine) peptidase inhibitor, clade E, member 1
Serpini1	20713	-1.17	serine (or cysteine) peptidase inhibitor, clade I, member 1
Sesn2	230784	-1.18	sestrin 2
Set	56086	-1.35	predicted gene, EG625349; predicted gene 5789; predicted gene 7085; predicted gene 5708; predicted gene 6847; SET translocation; cDNA sequence BC085271; predicted gene 7239; similar to protein phosphatase 2A inhibitor-2 I-2PP2A; predicted gene 9531
Sfmbt2	353282	-1.03	Scm-like with four mbt domains 2
Sfn	55948	-2.305	predicted gene 5279; stratifin; similar to 14-3-3 protein sigma (Stratifin); predicted gene 7850
Sgk1	20393	-1.34	serum/glucocorticoid regulated kinase 1
Six6os1	75801	-1.03	Six6 opposite strand transcript 1
Slc25a31	73333	-1.53	solute carrier family 25 (mitochondrial carrier; adenine nucleotide translocator), member 31
Slc35f2	72022	-1.94	solute carrier family 35, member F2
Slc7a5	20539	-1.06	similar to solute carrier family 7 (cationic amino acid transporter, y+ system), member 5; similar to Solute carrier family 7 (cationic amino acid transporter, y+ system), member 5; solute carrier family 7 (cationic amino acid transporter, y+ system), member 5
Sms	20603	-1.235	predicted gene 7270; predicted gene 14680; spermine synthase
Spna1	20739	-1.85	spectrin alpha 1
Ston2	108800	-1.1	stonin 2
Sycp1	20957	-1.21	synaptonemal complex protein 1; similar to testicular protein
Sycp3	20962	-1.79	synaptonemal complex protein 3
Syngr1	20972	-1.35	synaptogyrin 1
Syt4	20983	-1.21	synaptotagmin IV
Taf4a	228980	-1.07	TAF4A RNA polymerase II, TATA box binding protein (TBP)-associated factor; similar to TAF4A RNA polymerase II, TATA box binding protein (TBP)-associated factor
Tagln	21345	-1.46	transgelin
Tcf3	21423	-1.04	transcription factor E2a
Tcof1	21453	-1.1	Treacher Collins Franceschetti syndrome 1, homolog
Thbs1	21825	-1.85	thrombospondin 1; similar to thrombospondin 1
Tmem106a	217203	-1.05	transmembrane protein 106A
Tmem30b	238257	-1.02	transmembrane protein 30B
Tmem54	66260	-1.62	transmembrane protein 54
Tmem79	71913	-1.02	transmembrane protein 79
Trh	22044	-1.15	thyrotropin releasing hormone
Ube1y1	22202	-1.69	similar to ubiquitin activating enzyme E1; ubiquitin-activating enzyme E1, Chr Y 1
Ubl3	24109	-1.09	ubiquitin-like 3
Ugt8a	22239	-1.69	UDP galactosyltransferase 8A
Usp44	327799	-1.04	ubiquitin specific peptidase 44
Utp14a	72554	-1.03	UTP14, U3 small nucleolar ribonucleoprotein, homolog A (yeast)
Wsb2	59043	-1.36	WD repeat and SOCS box-containing 2
X99384	27355	-1.04	cDNA sequence X99384
Xrcc5	22596	-1.21	X-ray repair complementing defective repair in Chinese hamster cells 5
Zdhhc23	332175	-1.24	zinc finger, DHHC domain containing 23
Zfp345	545471	-1.37	zinc finger protein 345
Zfp36	22695	-1.07	zinc finger protein 36
Zfp518	72672	-1.03	zinc finger protein 518
Zfp97	22759	-1.06	zinc finger protein 97; cDNA sequence BC018101
Zfy1	22767	-1.36	zinc finger protein 1, Y linked
Zic5	65100	-1.93	similar to zinc finger protein of the cerebellum 5; predicted gene 12241; zinc finger protein of the cerebellum 5
Zmiz2	52915	-1.08	zinc finger, MIZ-type containing 2
Zscan4c	245109	-3.72333	zinc finger and SCAN domain containing 4F; zinc finger and SCAN domain containing 4E; zinc finger and SCAN domain containing 4D; expresssed sequence BQ559217; zinc finger and SCAN domain containing 4C; zinc finger and SCAN domain containing 4B; zinc finger and SCAN domain containing 4, pseudogene 1; predicted gene 4186; zinc finger and SCAN domain containing 4, pseudogene 2; zinc finger and SCAN …

## Sheet: Dnmt1KO up
Upregulated genes in Dnmt1-/- EBs compared to wt EBs between d0-4
Gene symbol	Entrez Gene ID	Fold change compared to wt	Gene name
1700048O20Rik	69430	1.06	RIKEN cDNA 1700048O20 gene
1810011O10Rik	69068	1.47	RIKEN cDNA 1810011O10 gene
2310014D11Rik	69633	1.23	RIKEN cDNA 2310014D11 gene
2610034B18Rik	70420	1.4	RIKEN cDNA 2610034B18 gene
2700046A07Rik	78449	1.42	RIKEN cDNA 2700046A07 gene
3110007F17Rik	73061	1.57	predicted gene 5945; RIKEN cDNA 3110007F17 gene; predicted gene 2411; predicted gene 5167; predicted gene 6604; predicted gene 14957
3830403N18Rik	70691	2.6	RIKEN cDNA 3830403N18 gene
5930434B04Rik	381356	1.06	RIKEN cDNA 5930434B04 gene; hypothetical protein LOC100047034
A130022J15Rik	101351	1.52	RIKEN cDNA A130022J15 gene
Abca5	217265	1.07	ATP-binding cassette, sub-family A (ABC1), member 5
Acp2	11432	1.01	acid phosphatase 2, lysosomal
Acss3	380660	1.04	acyl-CoA synthetase short-chain family member 3
Acvr1b	11479	1	activin A receptor, type 1B
Adcy2	210044	1.02	adenylate cyclase 2
Adra2b	11552	2.11	adrenergic receptor, alpha 2b
Agpat6	102247	1.09	1-acylglycerol-3-phosphate O-acyltransferase 6 (lysophosphatidic acid acyltransferase, zeta)
Antxr1	69538	1.12	anthrax toxin receptor 1
Arg2	11847	1.2	arginase type II
Arhgef9	236915	1.15	CDC42 guanine nucleotide exchange factor (GEF) 9
Asz1	74068	1.45	ankyrin repeat, SAM and basic leucine zipper domain containing 1
Bach1	12013	1.05	BTB and CNC homology 1
Baiap2l1	66898	1	BAI1-associated protein 2-like 1
Baz2b	407823	1.01	bromodomain adjacent to zinc finger domain, 2B
Calcrl	54598	2.04	calcitonin receptor-like
Cald1	109624	1.37	caldesmon 1
Camk2d	108058	1.18	calcium/calmodulin-dependent protein kinase II, delta
Capn2	12334	1.72	calpain 2
Car13	71934	1.42	carbonic anhydrase 13
Car3	12350	1.2	carbonic anhydrase 3
Cdh5	12562	1.56	cadherin 5
Cited2	17684	1.36	Cbp/p300-interacting transactivator, with Glu/Asp-rich carboxy-terminal domain, 2
Clcn5	12728	1.55	chloride channel 5
Cmtm8	70031	1.26	CKLF-like MARVEL transmembrane domain containing 8
Cnrip1	380686	1.65	cannabinoid receptor interacting protein 1
Cpd	12874	1.44	carboxypeptidase D; similar to carboxypeptidase D
Cpe	12876	1.93	carboxypeptidase E; similar to carboxypeptidase E
Cpxm2	55987	1.56	carboxypeptidase X 2 (M14 family)
Ctsc	13032	2.71	cathepsin C
Ctse	13034	1.58	cathepsin E
Cxadr	13052	1.13	coxsackie virus and adenovirus receptor
Cxcr7	12778	1	chemokine (C-X-C motif) receptor 7
Cxx1b	553127	1.395	CAAX box 1 homolog A (human); CAAX box 1 homolog B (human); similar to mammalian retrotransposon derived 8b
Cxx1c	72865	1.87	CAAX box 1 homolog C (human)
Cyp2j6	13110	1.25	cytochrome P450, family 2, subfamily j, polypeptide 6
D830030K20Rik	320333	1.135	predicted gene 2971; predicted gene 3532; predicted gene 3033; RIKEN cDNA D830030K20 gene; predicted gene 3278; predicted gene 8271; predicted gene 2244; predicted gene 3043; predicted gene 3537; predicted gene 10408; predicted gene 8050; predicted gene 3755
Dact1	59036	1.09	dapper homolog 1, antagonist of beta-catenin (xenopus)
Dclk1	13175	1.7	doublecortin-like kinase 1
Dock11	75974	1.17	dedicator of cytokinesis 11
Dpysl5	65254	1.16	dihydropyrimidinase-like 5
Dub1	13531	1.18	deubiquitinating enzyme 1; similar to DUB-1
Dusp22	105352	1.01	dual specificity phosphatase 22
Dusp4	319520	2.2	dual specificity phosphatase 4
Efna5	13640	1.1	ephrin A5
Efnb2	13642	1.52	ephrin B2
Eif4g3	230861	1.11	eukaryotic translation initiation factor 4 gamma, 3; similar to Eukaryotic translation initiation factor 4 gamma 3 (eIF-4-gamma 3) (eIF-4G 3) (eIF4G 3) (eIF-4-gamma II) (eIF4GII)
Elmod2	244548	1.03	ELMO domain containing 2
Eml3	225898	1.06	echinoderm microtubule associated protein like 3
ENSMUSG00000079376	545001	1.17	predicted gene, ENSMUSG00000079376
Epb4.1l3	13823	1.81	erythrocyte protein band 4.1-like 3
Erbb2ip	59079	1.01	Erbb2 interacting protein
F2r	14062	1.97	coagulation factor II (thrombin) receptor
Fabp7	12140	1.88	fatty acid binding protein 7, brain
Fam135a	68187	1.12	family with sequence similarity 135, member A
Fam149a	212326	1.04	family with sequence similarity 149, member A
Fam163a	329274	1.32	family with sequence similarity 163, member A
Fam38b	667742	1.32	family with sequence similarity 38, member B2
Fam64a	109212	1.14	RIKEN cDNA 6720460F02 gene
Fgf5	14176	1.86	fibroblast growth factor 5
Flnc	68794	1.49	filamin C, gamma
Fn1	14268	1.04	fibronectin 1
Frk	14302	1.34	fyn-related kinase
Frmd4b	232288	1.58	FERM domain containing 4B
Fst	14313	2.24	follistatin
Fuca2	66848	1.17	fucosidase, alpha-L- 2, plasma
Furin	18550	1.41	furin (paired basic amino acid cleaving enzyme)
Fzd2	57265	1.16	frizzled homolog 2 (Drosophila)
Fzd3	14365	1.05	frizzled homolog 3 (Drosophila)
Gabra3	14396	1.04	gamma-aminobutyric acid (GABA) A receptor, subunit alpha 3
Gdpd3	68616	3.66	glycerophosphodiester phosphodiesterase domain containing 3
Gfra2	14586	1.2	glial cell line derived neurotrophic factor family receptor alpha 2
Gfra3	14587	1.23	glial cell line derived neurotrophic factor family receptor alpha 3
Ghr	14600	1.79	growth hormone receptor
Gja1	14609	1.09	gap junction protein, alpha 1
Gm10021	622931	1.04	predicted gene 10021
Gm12387	621880	1.2	predicted gene 12387
Gm3264	100041306	1.17	predicted gene 3494; predicted gene 3099; predicted gene 6676; predicted gene 3518; alpha7-takusan; RIKEN cDNA 4930555G01 gene; predicted gene, 100039441; predicted gene 3715; RIKEN cDNA B930046C15 gene; predicted gene 3591; predicted gene 8265; predicted gene 2977; predicted gene 3020; predicted gene 3115; predicted gene 3012; predicted gene 8374; predicted gene 8159; predicted gene, ENSMUSG0000…
Gm3696	100042149	3.36	predicted gene 3494; predicted gene 3099; predicted gene 6676; predicted gene 3518; alpha7-takusan; RIKEN cDNA 4930555G01 gene; predicted gene, 100039441; predicted gene 3715; RIKEN cDNA B930046C15 gene; predicted gene 3591; predicted gene 8265; predicted gene 2977; predicted gene 3020; predicted gene 3115; predicted gene 3012; predicted gene 8374; predicted gene 8159; predicted gene, ENSMUSG0000…
Gm5458	432825	1.135	predicted gene 3494; predicted gene 3099; predicted gene 6676; predicted gene 3518; alpha7-takusan; RIKEN cDNA 4930555G01 gene; predicted gene, 100039441; predicted gene 3715; RIKEN cDNA B930046C15 gene; predicted gene 3591; predicted gene 8265; predicted gene 2977; predicted gene 3020; predicted gene 3115; predicted gene 3012; predicted gene 8374; predicted gene 8159; predicted gene, ENSMUSG0000…
Gm5666	435373	1.7	predicted gene 5666
Gm773	331416	2.07	predicted gene 773
Gm9943	100036531	1.5	predicted gene 9943
Gpm6b	14758	1.16	glycoprotein m6b
Gpr116	224792	1.65	G protein-coupled receptor 116
Gpr165	76206	1.27	G protein-coupled receptor 165
Gpx8	69590	1.76	glutathione peroxidase 8 (putative)
Gria3	53623	1.96	glutamate receptor, ionotropic, AMPA3 (alpha 3)
Gstm5	14866	2.36	glutathione S-transferase, mu 5
Gypc	71683	1.72	glycophorin C
H2afy2	404634	1.18	H2A histone family, member Y2
H2-gs10	436493	1.01	MHC class I like protein GS10
H2-T22	15039	1.47	histocompatibility 2, T region locus 9; hypothetical protein LOC100044191; histocompatibility 2, T region locus 10; hypothetical protein LOC100044190; histocompatibility 2, T region locus 22
Hapln1	12950	3.94	hyaluronan and proteoglycan link protein 1
Hbb-y	15135	4.06	similar to beta-globin; hemoglobin Y, beta-like embryonic chain
Hdx	245596	1.37	highly divergent homeobox
Heph	15203	1.34	hephaestin
Hn1l	52009	1.15	hematological and neurological expressed 1-like
Igdcc3	19289	1.23	immunoglobulin superfamily, DCC subclass, member 3
Igf1r	16001	1.22	insulin-like growth factor I receptor
Ilk	16202	1.17	integrin linked kinase; predicted gene 6263
Inadl	12695	1.36	InaD-like (Drosophila)
Irs1	16367	1.3	insulin receptor substrate 1
Irs2	384783	1.2	insulin receptor substrate 2
Itga8	241226	1.68	integrin alpha 8
Kcne3	57442	1.29	potassium voltage-gated channel, Isk-related subfamily, gene 3; hypothetical protein LOC100044693
Kcnj5	16521	1.56	potassium inwardly-rectifying channel, subfamily J, member 5
Kcnmb1	16533	1.04	potassium large conductance calcium-activated channel, subfamily M, beta member 1
Kdm5d	20592	1.01	lysine (K)-specific demethylase 5D
Kif3a	16568	1.02	kinesin family member 3A
Klf6	23849	1.32	Kruppel-like factor 6
Krt19	16669	2.18	keratin 19
Lamp2	16784	1.13	lysosomal-associated membrane protein 2
Lcp1	18826	1.38	lymphocyte cytosolic protein 1
Ldb2	16826	1.8	LIM domain binding 2
Lgals3bp	19039	1	lectin, galactoside-binding, soluble, 3 binding protein
Lhfp	108927	1.17	lipoma HMGIC fusion partner
Limd1	29806	1.1	LIM domains containing 1
Lmbrd1	68421	1.17	LMBR1 domain containing 1
LOC280487	280487	3.36	pol polyprotein
Lphn2	99633	1.98125	latrophilin 2
Lrrc8c	100604	1.08	leucine rich repeat containing 8 family, member C
Map4k5	399510	1.09	mitogen-activated protein kinase kinase kinase kinase 5
Mapkapk2	17164	1.36	MAP kinase-activated protein kinase 2
Mcc	328949	1.23	mutated in colorectal cancers
Mesp1	17292	2.21	mesoderm posterior 1
Mmd	67468	1.73	monocyte to macrophage differentiation-associated; similar to monocyte to macrophage differentiation-associated
Mmp9	17395	1.36	matrix metallopeptidase 9
Mpp5	56217	1.3	membrane protein, palmitoylated 5 (MAGUK p55 subfamily member 5)
Msl1	74026	1.04	similar to RIKEN cDNA 4121402D02 gene; male-specific lethal 1 homolog (Drosophila)
Msl3	17692	1.15	male-specific lethal 3 homolog (Drosophila)
Mthfd2l	665563	1.145	methylenetetrahydrofolate dehydrogenase (NADP+ dependent) 2-like
Myh10	77579	1.04	myosin, heavy polypeptide 10, non-muscle
Naalad2	72560	1.22	N-acetylated alpha-linked acidic dipeptidase 2
Nme5	75533	1.19	non-metastatic cells 5, protein expressed in (nucleoside-diphosphate kinase)
Nnat	18111	1.75	neuronatin
Notch2	18129	1.14	Notch gene homolog 2 (Drosophila)
Ogfr	72075	1.2	opioid growth factor receptor
Olfm1	56177	1.19	olfactomedin 1
Olfr893	258333	1.41	olfactory receptor 893
Ophn1	94190	1.21	oligophrenin 1
Padi3	18601	1.74	peptidyl arginine deiminase, type III
Parp8	52552	1.55	poly (ADP-ribose) polymerase family, member 8
Pbx3	18516	1.49	similar to PBX3a; pre B-cell leukemia transcription factor 3
Pctp	18559	1.12	phosphatidylcholine transfer protein
Pdgfrl	68797	1.34	platelet-derived growth factor receptor-like
Penk	18619	1.81	preproenkephalin
Phldb2	208177	2.29	pleckstrin homology-like domain, family B, member 2
Pla2g12b	69836	1.47	phospholipase A2, group XIIB
Plin2	11520	1.5	adipose differentiation related protein
Plxna4	243743	1.01	plexin A4
Pnpt1	71701	1.14	similar to polynucleotide phosphorylase-like protein; polyribonucleotide nucleotidyltransferase 1
Ppfibp1	67533	1.24	PTPRF interacting protein, binding protein 1 (liprin beta 1); similar to mKIAA1230 protein
Ppt2	54397	1.25	palmitoyl-protein thioesterase 2
Prkce	18754	1.06	RIKEN cDNA 9630025F12 gene; protein kinase C, epsilon
Prom1	19126	1.18	prominin 1
Pxmp3	19302	1.55	peroxisomal biogenesis factor 5-like; peroxisomal membrane protein 3
Pygl	110095	1.52	liver glycogen phosphorylase
Rap1a	109905	1.09	predicted gene 9392; similar to Raichu404X; RAS-related protein-1a
Rap2c	72065	1.34	similar to RAP2C, member of RAS oncogene family; RAP2C, member of RAS oncogene family
Rbm24	666794	1.09	RNA binding motif protein 24
Rbmy1a1	19657	1.89333	RNA binding motif protein, Y chromosome, family 1, member A1
Rbp1	19659	1.53	retinol binding protein 1, cellular
Rfx3	19726	1.05	regulatory factor X, 3 (influences HLA class II expression); similar to Regulatory factor X, 3 (influences HLA class II expression)
Rgs17	56533	1.58	regulator of G-protein signaling 17
Rhob	11852	1.17	ras homolog gene family, member B
Rnf128	66889	1.78	ring finger protein 128
Samd3	268288	1.34	sterile alpha motif domain containing 3
Samd5	320825	1.07	sterile alpha motif domain containing 5
Sema6a	20358	1.72	sema domain, transmembrane domain (TM), and cytoplasmic domain, (semaphorin) 6A
Sept8	20362	1.85	septin 8
Serpinb9	20723	1.39	serine (or cysteine) peptidase inhibitor, clade B, member 9
Sfxn4	94281	1.03	sideroflexin 4
Sgk3	170755	1.06	serum/glucocorticoid regulated kinase 3
Slc16a10	72472	1.02	solute carrier family 16 (monocarboxylic acid transporters), member 10
Slc18a2	214084	1.89	solute carrier family 18 (vesicular monoamine), member 2
Slc38a5	209837	1.04	solute carrier family 38, member 5
Slc39a8	67547	2.86	solute carrier family 39 (metal ion transporter), member 8
Slc43a3	58207	1.27	solute carrier family 43, member 3
Slc6a6	21366	1.09	solute carrier family 6 (neurotransmitter transporter, taurine), member 6
Sox4	20677	1.01	SRY-box containing gene 19; SRY-box containing gene 4
Sparcl1	13602	1.44	SPARC-like 1
Spats2l	67198	1.29	RIKEN cDNA 2810022L02 gene
St3gal1	20442	1.04	ST3 beta-galactoside alpha-2,3-sialyltransferase 1
Stag2	20843	1.01	stromal antigen 2
Stxbp6	217517	1.28	syntaxin binding protein 6 (amisyn)
Syne2	319565	1.15667	synaptic nuclear envelope 2
T	20997	5.02	brachyury
Tank	21353	1.19	TRAF family member-associated Nf-kappa B activator
Tcf4	21413	1.04	transcription factor 4
Tex13	83555	1.39	testis expressed gene 13
Thoc7	66231	1.06	THO complex 7 homolog (Drosophila); similar to Thoc7 protein
Tmem128	66309	1.13	transmembrane protein 128
Tmem144	70652	1.13	transmembrane protein 144
Tmem47	192216	1.29	transmembrane protein 47
Tmem80	71448	1.22	transmembrane protein 80
Tpm1	22003	1.57	tropomyosin 1, alpha
Tsc22d3	14605	1.1	TSC22 domain family, member 3
Tspan6	56496	2.59	tetraspanin 6
Tspan7	21912	1.14	tetraspanin 7
Ttc18	76670	1.66	tetratricopeptide repeat domain 18
Tuft1	22156	1.07	similar to tuftelin; tuftelin 1
Usp18	24110	1.69	ubiquitin specific peptidase 18; similar to ubiquitin specific protease UBP43
Usp25	30940	1.26	ubiquitin specific peptidase 25
Usp9y	107868	1.29	ubiquitin specific peptidase 9, Y chromosome
Vmn2r50	434117	1.01	vomeronasal 2, receptor 50
Vwa5a	67776	1.16	von Willebrand factor A domain containing 5A
Wnt3	22415	2.14	wingless-related MMTV integration site 3
Zc3h12b	547176	1.28	zinc finger CCCH-type containing 12B
Zfp362	230761	1.03	zinc finger protein 362
Zfp608	269023	1.54	zinc finger protein 608
Zfp772	232855	1.01	cDNA sequence BC023179
Zhx2	387609	1.15	zinc fingers and homeoboxes 2

## Sheet: Dnmt1KO down
Downregulated genes in Dnmt1-/- EBs compared to wt EBs between d0-4
Gene symbol	Entrez Gene ID	Fold change compared to wt	Gene name
1700007K13Rik	69327	-1.14	RIKEN cDNA 1700007K13 gene
2200001I15Rik	69134	-1.06	RIKEN cDNA 2200001I15 gene
2310003C23Rik	76425	-1.01	predicted gene 5206; RIKEN cDNA 2310003C23 gene
2410017P07Rik	103268	-1.04	RIKEN cDNA 2410017P07 gene
2700023E23Rik	70036	-1.08	RIKEN cDNA 2700023E23 gene
4930429B21Rik	67576	-1.14	RIKEN cDNA 4930429B21 gene
4930502E18Rik	75013	-1.05	RIKEN cDNA 4930502E18 gene
4930591A17Rik	68175	-1.54	RIKEN cDNA 4930591A17 gene
5730590G19Rik	77011	-1.15	RIKEN cDNA 5730590G19 gene; similar to RIKEN cDNA 5730590G19-like
A2m	232345	-1.3	alpha-2-macroglobulin
Aass	30956	-1.15	aminoadipate-semialdehyde synthase
Abcg1	11307	-1.12	ATP-binding cassette, sub-family G (WHITE), member 1
Adamts14	237360	-1	a disintegrin-like and metallopeptidase (reprolysin type) with thrombospondin type 1 motif, 14
Adap2	216991	-1.41	ArfGAP with dual PH domains 2
Aes	14797	-1.4	amino-terminal enhancer of split
Aire	11634	-1.53	autoimmune regulator (autoimmune polyendocrinopathy candidiasis ectodermal dystrophy)
Aldh1b1	72535	-1.27	aldehyde dehydrogenase 1 family, member B1
Aplp1	11803	-1.47	amyloid beta (A4) precursor-like protein 1
Apobec2	11811	-1.32	apolipoprotein B mRNA editing enzyme, catalytic polypeptide 2; similar to APOBEC-2 protein
Arrdc3	105171	-1.02	arrestin domain containing 3
C130073F10Rik	242574	-1.18	RIKEN cDNA C130073F10 gene
Camk2b	12323	-1.25	calcium/calmodulin-dependent protein kinase II, beta
Ccdc3	74186	-1.17	coiled-coil domain containing 3
Cd1d1	12479	-1.04	CD1d1 antigen; CD1d2 antigen
Cd37	12493	-1.34	CD37 antigen
Cd80	12519	-1.57	CD80 antigen
Cdkl4	381113	-1.2	cyclin-dependent kinase-like 4
Cenpm	66570	-1.48	centromere protein M
Cpn1	93721	-1.18	carboxypeptidase N, polypeptide 1
Cpne5	240058	-1.69	copine V; similar to Copine V
Crmp1	12933	-1.03	collapsin response mediator protein 1
Crtap	56693	-1.13	cartilage associated protein
Ctcfl	664799	-1.24	CCCTC-binding factor (zinc finger protein)-like
Ctsw	13041	-1.16	cathepsin W
Cyb5r1	72017	-1.01	cytochrome b5 reductase 1
Cyct	13067	-1.01	cytochrome c, testis
D1Pas1	110957	-1.11	DNA segment, Chr 1, Pasteur Institute 1
D630013G24Rik	319825	-1.23	RIKEN cDNA D630013G24 gene
D630023F18Rik	98303	-1.22	RIKEN cDNA D630023F18 gene
Dcdc2a	195208	-1.59	doublecortin domain containing 2a
Ddr2	18214	-1.37	discoidin domain receptor family, member 2
Derl3	70377	-1.12	Der1-like domain family, member 3
Dgka	13139	-1.2	diacylglycerol kinase, alpha
Dgke	56077	-1.12	diacylglycerol kinase, epsilon
Dmc1	13404	-1.04	DMC1 dosage suppressor of mck1 homolog, meiosis-specific homologous recombination (yeast)
Dnajc5g	231098	-1.92	DnaJ (Hsp40) homolog, subfamily C, member 5 gamma
Dpp4	13482	-1.49	dipeptidylpeptidase 4
Efhc2	74405	-2.27	EF-hand domain (C-terminal) containing 2
Egr1	13653	-1.01	early growth response 1
Epas1	13819	-1.56	endothelial PAS domain protein 1; similar to Endothelial PAS domain protein 1
Fam63a	75007	-1.24	family with sequence similarity 63, member A
Fkbp6	94244	-1.58	FK506 binding protein 6
Foxr1	382074	-1.32	forkhead box R1
Fry	320365	-1.29	furry homolog (Drosophila)
Galnt6	207839	-1.5	UDP-N-acetyl-alpha-D-galactosamine:polypeptide N-acetylgalactosaminyltransferase 6
Gjb3	14620	-1.64	gap junction protein, beta 3
Glb1	12091	-1.24	galactosidase, beta 1
Gm10047	791327	-1.16	predicted gene 10047
Gm10139	628676	-1.05	predicted gene 10139
Gm13498	227885	-1.76	predicted gene 13498
Gm1564	268491	-1.74	predicted gene 1564
Gm15698	217066	-1.27	predicted gene 15698
Gm281	238939	-1.05	predicted gene 281
Gm2889	100040658	-1.982	hypothetical protein LOC100041609; hypothetical protein LOC100044795; predicted gene 3395; similar to gag polyprotein; hypothetical protein LOC100047557; hypothetical protein LOC100040347; hypothetical protein LOC100044384; hypothetical protein LOC100045342; hypothetical protein LOC100038979; predicted gene 2889
Gm340	381224	-1.16	predicted gene 340
Gm5077	317677	-1.16	predicted gene 5077
Gm5488	433036	-1.04	predicted gene 5488
Gm7325	653016	-1.08	predicted gene 7325
Gm7455	665033	-1.07	predicted gene 7455
Gm949	381142	-1.37	predicted gene 949
Gm9886	791286	-1.38	predicted gene 9886
Gpx2	14776	-1.59	glutathione peroxidase 2
Gpx4	625249	-1.025	heterogeneous nuclear ribonucleoprotein L-like; glutathione peroxidase 4
Grhl3	230824	-1.28	grainyhead-like 3 (Drosophila)
Hvcn1	74096	-1	hydrogen voltage-gated channel 1
Icosl	50723	-1.09	icos ligand
Ildr1	106347	-1.05	immunoglobulin-like domain containing receptor 1
Jag2	16450	-1.31	jagged 2
Jak3	16453	-1.07	Janus kinase 3
Kank3	80880	-1.11	KN motif and ankyrin repeat domains 3
Kdm3a	104263	-1.25	lysine (K)-specific demethylase 3A
Lama1	16772	-1.72	laminin, alpha 1
Lamc1	226519	-1.13	laminin, gamma 1
Macf1	11426	-1.12	microtubule-actin crosslinking factor 1
Magea1	17137	-1.27	melanoma antigen, family A, 1
Magea2	17138	-1.18	melanoma antigen, family A, 2
Mc5r	17203	-1.2	melanocortin 5 receptor
Mcam	84004	-1.36	melanoma cell adhesion molecule
Mfng	17305	-1.13	MFNG O-fucosylpeptide 3-beta-N-acetylglucosaminyltransferase
Mia1	12587	-1.04	melanoma inhibitory activity 1
Mlana	77836	-1.21	melan-A
Mmp11	17385	-1.02	matrix metallopeptidase 11
Mmrn2	105450	-1.63	multimerin 2
Mras	17532	-1.31	muscle and microspikes RAS
Mylpf	17907	-1.67	myosin light chain, phosphorylatable, fast skeletal muscle
Myo1g	246177	-1	myosin IG
Naaa	67111	-1.3	N-acylethanolamine acid amidase
Naprt1	223646	-1.09	nicotinate phosphoribosyltransferase domain containing 1
Ncoa1	17977	-1.12	similar to Nuclear receptor coactivator 1 (NCoA-1) (Steroid receptor coactivator 1) (SRC-1) (Nuclear receptor coactivator protein 1) (mNRC-1); nuclear receptor coactivator 1
Necab1	69352	-1.59	N-terminal EF-hand calcium binding protein 1
Nedd4l	83814	-1.2	neural precursor cell expressed, developmentally down-regulated gene 4-like
Nfu1	56748	-1.34	NFU1 iron-sulfur cluster scaffold homolog (S. cerevisiae); predicted gene 7859
Nlrc4	268973	-2.24	NLR family, CARD domain containing 4
Nlrp4f	97895	-1.3	NLR family, pyrin domain containing 4F
Nlrp9b	243874	-1.04	NLR family, pyrin domain containing 9B
Nos1	18125	-1.31	nitric oxide synthase 1, neuronal
Nrg4	83961	-1.42	neuregulin 4
Olfr307	258610	-2.59	olfactory receptor 307
P4htm	74443	-1.12	prolyl 4-hydroxylase, transmembrane (endoplasmic reticulum)
Padi4	18602	-1.07	peptidyl arginine deiminase, type IV
Pcyt1b	236899	-1.19	phosphate cytidylyltransferase 1, choline, beta isoform
Pfkp	56421	-1.45	phosphofructokinase, platelet
Pigl	327942	-1.09	phosphatidylinositol glycan anchor biosynthesis, class L
Pik3cd	18707	-1.08	phosphatidylinositol 3-kinase catalytic delta polypeptide; RIKEN cDNA 2610208K16 gene
Pitpnc1	71795	-1.11	phosphatidylinositol transfer protein, cytoplasmic 1
Piwil4	330890	-1.29	piwi-like homolog 4 (Drosophila)
Pla2g7	27226	-1.07	phospholipase A2, group VII (platelet-activating factor acetylhydrolase, plasma)
Plac9	211623	-1.01333	placenta specific 9; predicted gene 10393; predicted gene 9780
Plekhg5	269608	-1.27	pleckstrin homology domain containing, family G (with RhoGef domain) member 5
Plk5	216166	-1.06	polo-like kinase 5 (Drosophila)
Plxdc1	72324	-1.11	plexin domain containing 1
Pole4	66979	-1.31	polymerase (DNA-directed), epsilon 4 (p12 subunit)
Porcn	53627	-1.21	porcupine homolog (Drosophila)
Ppp2r2c	269643	-1.41	protein phosphatase 2 (formerly 2A), regulatory subunit B (PR 52), gamma isoform
Ppp2r5c	26931	-1.14	protein phosphatase 2, regulatory subunit B (B56), gamma isoform
Pramel6	347711	-1.33	preferentially expressed antigen in melanoma like 6
Prmt8	381813	-1.39	protein arginine N-methyltransferase 8
Prune	229589	-1.04	predicted gene 5217; prune homolog (Drosophila)
Prune2	353211	-1.09	RIKEN cDNA A230083H22 gene
Ptchd3	74675	-1.12	patched domain containing 3
Ptk2b	19229	-1.3	PTK2 protein tyrosine kinase 2 beta
Ptp4a3	19245	-1.1	protein tyrosine phosphatase 4a3
Pycard	66824	-1.13	PYD and CARD domain containing
R3hdml	100043899	-1.08	R3H domain containing-like
Rab27a	11891	-1.55	RAB27A, member RAS oncogene family
Rad9b	231724	-1.09	RAD9 homolog B (S. cerevisiae)
Rdm1	66599	-1.23	RAD52 motif 1
Rlbp1	19771	-1.03	retinaldehyde binding protein 1
Skil	20482	-1.32	SKI-like
Slc1a1	20510	-1.78	solute carrier family 1 (neuronal/epithelial high affinity glutamate transporter, system Xag), member 1
Slc29a1	63959	-1.09	solute carrier family 29 (nucleoside transporters), member 1
Slc29a4	243328	-1.04	solute carrier family 29 (nucleoside transporters), member 4; similar to Solute carrier family 29 (nucleoside transporters), member 4
Slc5a1	20537	-1.52	solute carrier family 5 (sodium/glucose cotransporter), member 1
Slco4c1	227394	-1.4	solute carrier organic anion transporter family, member 4C1
Slfn9	237886	-1.05	similar to putative protein; schlafen 9; similar to schlafen 9
Smc1b	140557	-2.39	structural maintenance of chromosomes 1B
Sntb2	20650	-1.04	similar to beta-2-syntrophin; syntrophin, basic 2
Sox15	20670	-1.03	SRY-box containing gene 16; SRY-box containing gene 15
Sp110	109032	-1.03	predicted gene 15753; Sp110 nuclear body protein
Spint2	20733	-1.01	serine protease inhibitor, Kunitz type 2
Stag3	50878	-1.43	stromal antigen 3
Steap3	68428	-1.06	STEAP family member 3
Stk30	26448	-1.45	renal tumor antigen
Stra8	20899	-1.26	stimulated by retinoic acid gene 8
Syngr3	20974	-1.03	synaptogyrin 3
Taf9b	407786	-1.24	TAF9B RNA polymerase II, TATA box binding protein (TBP)-associated factor
Tcfeb	21425	-1.3	transcription factor EB
Tmem64	100201	-1.19	transmembrane protein 64
Tmprss12	75002	-1.2	transmembrane protease, serine 12
Tnfsf12-tnfsf13	619441	-1.13	tumor necrosis factor (ligand) superfamily, member 12; tumor necrosis factor (ligand) superfamily, member 12-member 13; tumor necrosis factor (ligand) superfamily, member 13
Trib3	228775	-1.19	tribbles homolog 3 (Drosophila)
Tuba3b	22147	-1.28	predicted gene 5366; tubulin, alpha 3B; tubulin, alpha 3A
Tubb2b	73710	-1.1	tubulin, beta 2a, pseudogene 2; tubulin, beta 2B
Ubr5	70790	-1.14	ubiquitin protein ligase E3 component n-recognin 5
Ung	22256	-1.11	uracil DNA glycosylase
Upk1a	109637	-1.11	uroplakin 1A
Usp50	75083	-1.26	ubiquitin specific peptidase 50
Wdtc1	230796	-1.19	WD and tetratricopeptide repeats 1; similar to WD and tetratricopeptide repeats 1
Xlr5a	574438	-1.22	X-linked lymphocyte-regulated 5B; X-linked lymphocyte-regulated 5D, pseudogene; X-linked lymphocyte-regulated 5A; X-linked lymphocyte-regulated 5E, pseudogene; predicted gene, EG667719
Xlr5b	627081	-2.63	X-linked lymphocyte-regulated 5B; X-linked lymphocyte-regulated 5D, pseudogene; X-linked lymphocyte-regulated 5A; X-linked lymphocyte-regulated 5E, pseudogene; predicted gene, EG667719
Zcwpw1	381678	-2.7	paired immunoglobin-like type 2 receptor beta 2; zinc finger, CW type with PWWP domain 1
Zcwpw1	545812	-1.54	paired immunoglobin-like type 2 receptor beta 2; zinc finger, CW type with PWWP domain 1
Zfp710	209225	-1.17	zinc finger protein 710

## Sheet: TKO up
Upregulated genes in TKO EBs compared to wt EBs between d0-4
Gene symbol	Entrez Gene ID	Fold change compared to wt	Gene name
544988	100042149	1.05	predicted gene 3494; predicted gene 3099; predicted gene 6676; predicted gene 3518; alpha7-takusan; RIKEN cDNA 4930555G01 gene; predicted gene, 100039441; predicted gene 3715; RIKEN cDNA B930046C15 gene; predicted gene 3591; predicted gene 8265; predicted gene 2977; predicted gene 3020; predicted gene 3115; predicted gene 3012; predicted gene 8374; predicted gene 8159; predicted gene, ENSMUSG0000…
1300003B13Rik	74149	1.13	RIKEN cDNA 1300003B13 gene; hypothetical protein LOC100044281
1300014I06Rik	66895	2.37	RIKEN cDNA 1300014I06 gene
1700048O20Rik	69430	1.42	RIKEN cDNA 1700048O20 gene
1810011O10Rik	69068	1.37	RIKEN cDNA 1810011O10 gene
2610018G03Rik	70415	1.3	RIKEN cDNA 2610018G03 gene
4631416L12Rik	622434	1.33	RIKEN cDNA 4631416L12 gene
4930550L24Rik	75352	1.33	RIKEN cDNA 4930550L24 gene
5930434B04Rik	381356	1.02	RIKEN cDNA 5930434B04 gene; hypothetical protein LOC100047034
6430411K18Rik	76880	1.06	retrotransposon-like 1; RIKEN cDNA 6430411K18 gene
9230105E10Rik	319236	1.52667	similar to tripartite motif protein TRIM5; RIKEN cDNA 9230105E10 gene
A130022J15Rik	101351	1.69	RIKEN cDNA A130022J15 gene
A2bp1	268859	1.06	ataxin 2 binding protein 1
Aadat	23923	1	aminoadipate aminotransferase
Acadl	11363	1.31	acyl-Coenzyme A dehydrogenase, long-chain
Acsl4	50790	1.04	acyl-CoA synthetase long-chain family member 4
Adamts1	11504	1	a disintegrin-like and metallopeptidase (reprolysin type) with thrombospondin type 1 motif, 1
Adamts15	235130	1.78	a disintegrin-like and metallopeptidase (reprolysin type) with thrombospondin type 1 motif, 15
Aff3	16764	1.5	AF4/FMR2 family, member 3; similar to AF4/FMR2 family member 3 (LAF-4 protein) (Lymphoid nuclear protein related to AF4)
Afp	11576	1.42	alpha fetoprotein
Agpat3	28169	1.15	1-acylglycerol-3-phosphate O-acyltransferase 3
AI314180	230249	1.01	expressed sequence AI314180
Ano5	233246	1.04	anoctamin 5
Ap1m2	11768	1.29	adaptor protein complex AP-1, mu 2 subunit
Apba2	11784	1.22	amyloid beta (A4) precursor protein-binding, family A, member 2
Ar	11835	1.49	androgen receptor
Arhgap18	73910	1.88	Rho GTPase activating protein 18
Arhgef5	54324	1.285	Rho guanine nucleotide exchange factor (GEF) 5
Arhgef9	236915	1.18	CDC42 guanine nucleotide exchange factor (GEF) 9
Arid2	77044	1.04	AT rich interactive domain 2 (ARID, RFX-like); RIKEN cDNA 1700124K17 gene
Arl4c	320982	1.28	similar to ADP-ribosylation factor-like protein 7; ADP-ribosylation factor-like 4C
Arrb1	109689	1.14	arrestin, beta 1
Bach1	12013	1.25	BTB and CNC homology 1
Bbx	70508	1.23	bobby sox homolog (Drosophila)
Bcl9	77578	1.02	B-cell CLL/lymphoma 9
Cables1	63955	1.25	CDK5 and Abl enzyme substrate 1
Cacnb2	12296	1.04	calcium channel, voltage-dependent, beta 2 subunit
Calcr	12311	2.3	calcitonin receptor
Calcrl	54598	2.16	calcitonin receptor-like
Camk2d	108058	1.65	calcium/calmodulin-dependent protein kinase II, delta
Car13	71934	1.67	carbonic anhydrase 13
Car2	12349	2.86	carbonic anhydrase 2
Ccdc85a	216613	1.08	coiled-coil domain containing 85A
Ccl20	20297	1.01	chemokine (C-C motif) ligand 20
Cda	72269	1.09	cytidine deaminase
Cdc14a	229776	1.12	similar to Dual specificity protein phosphatase CDC14A (CDC14 cell division cycle 14 homolog A); CDC14 cell division cycle 14 homolog A (S. cerevisiae)
Cdcp1	109332	1.12	CUB domain containing protein 1
Cdh10	320873	1.47	cadherin 10
Cdh5	12562	1.7	cadherin 5
Cdh9	12565	1	cadherin 9
Cdkn1a	12575	1.23	cyclin-dependent kinase inhibitor 1A (P21)
Chst15	77590	2.09	carbohydrate (N-acetylgalactosamine 4-sulfate 6-O) sulfotransferase 15
Clcn5	12728	1.54	chloride channel 5
Cldn6	54419	1.81	claudin 6
Cldn7	53624	1.61	claudin 7
Cmtm8	70031	1.26	CKLF-like MARVEL transmembrane domain containing 8
Cnksr3	215748	1.13	Cnksr family member 3
Cpe	12876	2.88	carboxypeptidase E; similar to carboxypeptidase E
Cpt1b	12895	1.02	carnitine palmitoyltransferase 1b, muscle
Csrp1	13007	1.11	cysteine and glycine-rich protein 1
Ctnnd2	18163	1.2	catenin (cadherin associated protein), delta 2
Ctsc	13032	2.94	cathepsin C
Cxadr	13052	1.36	coxsackie virus and adenovirus receptor
Cxcl12	20315	1.43	chemokine (C-X-C motif) ligand 12
Cxx1b	553127	1.545	CAAX box 1 homolog A (human); CAAX box 1 homolog B (human); similar to mammalian retrotransposon derived 8b
Cxx1c	72865	2.1	CAAX box 1 homolog C (human)
Cyp2j6	13110	1.01	cytochrome P450, family 2, subfamily j, polypeptide 6
Cyp4a12b	13118	1.88	cytochrome P450, family 4, subfamily a, polypeptide 12B
Cyr61	16007	2.24	cysteine rich protein 61
Cysltr1	58861	1.66	cysteinyl leukotriene receptor 1
D830030K20Rik	320333	1	predicted gene 2971; predicted gene 3532; predicted gene 3033; RIKEN cDNA D830030K20 gene; predicted gene 3278; predicted gene 8271; predicted gene 2244; predicted gene 3043; predicted gene 3537; predicted gene 10408; predicted gene 8050; predicted gene 3755
Dapk1	69635	1.22	death associated protein kinase 1
Dbc1	56710	1.08	deleted in bladder cancer 1 (human)
Dclk1	13175	1.77	doublecortin-like kinase 1
Dennd5b	320560	1.02	DENN/MADD domain containing 5B
Dhrs3	20148	1.63	dehydrogenase/reductase (SDR family) member 3
Diap2	54004	1	diaphanous homolog 2 (Drosophila)
Dnmt3b	13436	1.35	DNA methyltransferase 3B
Dock11	75974	1.38	dedicator of cytokinesis 11
Dpysl5	65254	1.3	dihydropyrimidinase-like 5
Dusp4	319520	2.79	dual specificity phosphatase 4
Dusp6	67603	2.21	dual specificity phosphatase 6
Ebf1	13591	1.895	early B-cell factor 1
Efna5	13640	1.97	ephrin A5
Efnb2	13642	1.32	ephrin B2
Eif4g3	230861	1.14	eukaryotic translation initiation factor 4 gamma, 3; similar to Eukaryotic translation initiation factor 4 gamma 3 (eIF-4-gamma 3) (eIF-4G 3) (eIF4G 3) (eIF-4-gamma II) (eIF4GII)
Eltd1	170757	1.69	EGF, latrophilin seven transmembrane domain containing 1
Enpp2	18606	2.42	ectonucleotide pyrophosphatase/phosphodiesterase 2
ENSMUSG00000068790	100042149	1.41	predicted gene 3494; predicted gene 3099; predicted gene 6676; predicted gene 3518; alpha7-takusan; RIKEN cDNA 4930555G01 gene; predicted gene, 100039441; predicted gene 3715; RIKEN cDNA B930046C15 gene; predicted gene 3591; predicted gene 8265; predicted gene 2977; predicted gene 3020; predicted gene 3115; predicted gene 3012; predicted gene 8374; predicted gene 8159; predicted gene, ENSMUSG0000…
Epb4.1l3	13823	1.85	erythrocyte protein band 4.1-like 3
Epha1	13835	2.57	Eph receptor A1
Epha7	13841	1.85	Eph receptor A7
Erap1	80898	2.16	endoplasmic reticulum aminopeptidase 1
Erbb2ip	59079	1.16	Erbb2 interacting protein
Erg	13876	1.18	avian erythroblastosis virus E-26 (v-ets) oncogene related
Errfi1	74155	1	ERBB receptor feedback inhibitor 1
Esm1	71690	1.07	endothelial cell-specific molecule 1
Exoc3l	277978	1.82	exocyst complex component 3-like
F2r	14062	2.21	coagulation factor II (thrombin) receptor
Fabp7	12140	1.61	fatty acid binding protein 7, brain
Fads2	56473	1.12	fatty acid desaturase 2
Fam131b	76156	1.08	family with sequence similarity 131, member B
Fam171b	241520	1.76	family with sequence similarity 171, member B
Fam38b	667742	1.36	family with sequence similarity 38, member B2
Fam55c	385658	1.21	family with sequence similarity 55, member C
Fbxo32	67731	1	F-box protein 32
Fermt1	241639	1.07	fermitin family homolog 1 (Drosophila)
Fgf5	14176	4.03	fibroblast growth factor 5
Fgf8	14179	1.42	fibroblast growth factor 8
Fhl3	14201	1.03	four and a half LIM domains 3
Fras1	231470	1.32	Fraser syndrome 1 homolog (human)
Frem2	242022	1.35	Fras1 related extracellular matrix protein 2
Frk	14302	1.01	fyn-related kinase
Frmd4b	232288	1.57	FERM domain containing 4B
Fst	14313	3.17	follistatin
Fuca2	66848	1.23	fucosidase, alpha-L- 2, plasma
Fv1	14349	1.04	Friend virus susceptibility 1
Fzd2	57265	1.15	frizzled homolog 2 (Drosophila)
Fzd3	14365	1.2	frizzled homolog 3 (Drosophila)
Fzd7	14369	1.15	frizzled homolog 7 (Drosophila)
Gabra3	14396	1.67	gamma-aminobutyric acid (GABA) A receptor, subunit alpha 3
Gabra4	14397	1.24	gamma-aminobutyric acid (GABA) A receptor, subunit alpha 4
Galnt12	230145	1.26	UDP-N-acetyl-alpha-D-galactosamine:polypeptide N-acetylgalactosaminyltransferase 12
Galnt3	14425	2.13	UDP-N-acetyl-alpha-D-galactosamine:polypeptide N-acetylgalactosaminyltransferase 3
Gatm	67092	1.63	glycine amidinotransferase (L-arginine:glycine amidinotransferase)
Gatsl2	80909	1.04	GATS protein-like 2
Gbp3	55932	2.28	guanylate binding protein 3
Gbp4	17472	1.15	guanylate binding protein 4
Gcom1	102371	1.02	GRINL1A complex locus
Gdpd3	68616	3.94	glycerophosphodiester phosphodiesterase domain containing 3
Ghr	14600	1.92	growth hormone receptor
Gja1	14609	1.74	gap junction protein, alpha 1
Glcci1	170772	1.25	similar to glucocorticoid induced transcript 1; predicted gene 5815; glucocorticoid induced transcript 1
Gli3	14634	1.41	GLI-Kruppel family member GLI3
Glrx	93692	1.85	glutaredoxin
Gm10021	622931	1.21	predicted gene 10021
Gm4638	100043775	3.56	predicted gene 4638
Gpm6a	234267	2.15	glycoprotein m6a
Gpm6b	14758	1.05	glycoprotein m6b
Gpx8	69590	1.49	glutathione peroxidase 8 (putative)
Gria3	53623	1.56	glutamate receptor, ionotropic, AMPA3 (alpha 3)
Grik3	14807	1.84	glutamate receptor, ionotropic, kainate 3
Grip1	74053	1	glutamate receptor interacting protein 1
Gstm1	14862	1.12	similar to Glutathione S-transferase Mu 1 (GST class-mu 1) (Glutathione S-transferase GT8.7) (pmGT10) (GST 1-1); predicted gene 5562; glutathione S-transferase, mu 1
Gstm5	14866	1.86	glutathione S-transferase, mu 5
H2-gs10	436493	1.78	MHC class I like protein GS10
H2-Q6	110557	1.17	histocompatibility 2, Q region locus 1; histocompatibility 2, Q region locus 9; similar to H-2 class I histocompatibility antigen, L-D alpha chain precursor; histocompatibility 2, Q region locus 8; histocompatibility 2, Q region locus 2; similar to MHC class Ib antigen; histocompatibility 2, Q region locus 7; histocompatibility 2, Q region locus 6; hypothetical protein LOC100044307; similar to H-…
H2-T10	15024	1.17	histocompatibility 2, T region locus 9; hypothetical protein LOC100044191; histocompatibility 2, T region locus 10; hypothetical protein LOC100044190; histocompatibility 2, T region locus 22
H2-T22	15039	1.98	histocompatibility 2, T region locus 9; hypothetical protein LOC100044191; histocompatibility 2, T region locus 10; hypothetical protein LOC100044190; histocompatibility 2, T region locus 22
Hapln1	12950	3.37	hyaluronan and proteoglycan link protein 1
Hdx	245596	1.12	highly divergent homeobox
Heph	15203	1.79	hephaestin
Hes6	55927	1.09	hairy and enhancer of split 6 (Drosophila)
Hivep2	15273	1.35	human immunodeficiency virus type I enhancer binding protein 2
Hn1l	52009	1.06	hematological and neurological expressed 1-like
Hspa4l	18415	1	heat shock protein 4 like
Hunk	26559	1.28	similar to putative serine/threonine protein kinase MAK-V; similar to hormonally upregulated Neu-associated kinase; hormonally upregulated Neu-associated kinase
Id4	15904	2.03	inhibitor of DNA binding 4
Igdcc3	19289	1.26	immunoglobulin superfamily, DCC subclass, member 3
Igf1r	16001	1.51	insulin-like growth factor I receptor
Igfbp3	16009	2.74	insulin-like growth factor binding protein 3
Il17rd	171463	1.655	interleukin 17 receptor D
Ilk	16202	1.23	integrin linked kinase; predicted gene 6263
Inadl	12695	1.57	InaD-like (Drosophila)
Irgm1	15944	3.63	immunity-related GTPase family M member 1
Irs1	16367	1.71	insulin receptor substrate 1
Itga1	109700	2.32	integrin alpha 1
Itga8	241226	1.71	integrin alpha 8
Itm2c	64294	1.07	integral membrane protein 2C
Itpkb	320404	1.37	inositol 1,4,5-trisphosphate 3-kinase B
Jakmip2	76217	1.04	janus kinase and microtubule interacting protein 2
Kcng3	225030	1.76	potassium voltage-gated channel, subfamily G, member 3
Kcnh8	211468	1.13	potassium voltage-gated channel, subfamily H (eag-related), member 8
Kcnj3	16519	2.1	potassium inwardly-rectifying channel, subfamily J, member 3
Kcnk1	16525	1.1	potassium channel, subfamily K, member 1
Kctd12b	207474	1.18	potassium channel tetramerisation domain containing 12b
Kdm5d	20592	1	lysine (K)-specific demethylase 5D
Kif1a	16560	2.42	kinesin family member 1A
Kif21a	16564	1.5	kinesin family member 21A
Klf6	23849	1.26	Kruppel-like factor 6
Krt19	16669	1.9	keratin 19
Lcp1	18826	1.74	lymphocyte cytosolic protein 1
Ldb2	16826	1.77	LIM domain binding 2
Ldhb	16832	1.08	lactate dehydrogenase B; predicted gene 5514
Limd1	29806	1.22	LIM domains containing 1
Lmo4	16911	1.67	LIM domain only 4
LOC280487	280487	3.56	pol polyprotein
Lpar4	78134	2.34	lysophosphatidic acid receptor 4
Lpcat4	99010	1.14	lysophosphatidylcholine acyltransferase 4
Lphn2	99633	2.715	latrophilin 2
Lrrc1	214345	1.21	leucine rich repeat containing 1
Lrrc8c	100604	2.06	leucine rich repeat containing 8 family, member C
Lrrn1	16979	1.57	leucine rich repeat protein 1, neuronal
Lsr	54135	1.01	lipolysis stimulated lipoprotein receptor
Lyn	17096	1.41	Yamaguchi sarcoma viral (v-yes-1) oncogene homolog
Lypd6	320343	1.13	LY6/PLAUR domain containing 6
Mab21l2	23937	1.3	mab-21-like 2 (C. elegans)
Magel2	27385	1.78	melanoma antigen, family L, 2
Magi2	50791	1.09	membrane associated guanylate kinase, WW and PDZ domain containing 2
Mapk12	29857	1.05	mitogen-activated protein kinase 12
Mapk4	225724	1.33	mitogen-activated protein kinase 4
Mapre2	212307	1.19	microtubule-associated protein, RP/EB family, member 2
Marveld2	218518	1.03	MARVEL (membrane-associating) domain containing 2
Mcc	328949	1.47	mutated in colorectal cancers
Mcoln3	171166	1.41	mucolipin 3
Mecom	14013	1.57	ecotropic viral integration site 1
Med14	26896	1.05	mediator complex subunit 14
Met	17295	1.52	met proto-oncogene
Mfap3l	71306	1.06	microfibrillar-associated protein 3-like
Mkx	210719	1.12	mohawk homeobox
Mmp14	17387	1.13	matrix metallopeptidase 14 (membrane-inserted)
Mmp25	240047	2.17	matrix metallopeptidase 25
Morf4l2	56397	1.07	predicted gene 5521; similar to mortality factor 4 like 2; mortality factor 4 like 2
Moxd1	59012	1.24	monooxygenase, DBH-like 1
Mthfd2l	665563	1.435	methylenetetrahydrofolate dehydrogenase (NADP+ dependent) 2-like
Naalad2	72560	1.31	N-acetylated alpha-linked acidic dipeptidase 2
Nefl	18039	2.53	neurofilament, light polypeptide
Nefm	18040	3.37	neurofilament, medium polypeptide
Nes	18008	2.02	nestin
Nhsl1	215819	1.15	NHS-like 1
Nnat	18111	2.29	neuronatin
Notch2	18129	1.21	Notch gene homolog 2 (Drosophila)
Npy1r	18166	1.33	neuropeptide Y receptor Y1
Nr6a1	14536	1.01	nuclear receptor subfamily 6, group A, member 1
Nrcam	319504	1.48	neuron-glia-CAM-related cell adhesion molecule
Ogfr	72075	1.35	opioid growth factor receptor
Ophn1	94190	1.29	oligophrenin 1
Otx2	18424	1.68	orthodenticle homolog 2 (Drosophila)
Parp10	671535	1.18	similar to Plec1 protein
Parp8	52552	2.84	poly (ADP-ribose) polymerase family, member 8
Pcdh1	75599	1.23	protocadherin 1
Pde2a	207728	1.27	phosphodiesterase 2A, cGMP-stimulated
Pdpn	14726	1.01	podoplanin
Penk	18619	1.83	preproenkephalin
Pgap1	241062	1.15	post-GPI attachment to proteins 1
Phldb2	208177	2.04	pleckstrin homology-like domain, family B, member 2
Pik3r1	18708	1.09	phosphatidylinositol 3-kinase, regulatory subunit, polypeptide 1 (p85 alpha)
Pim2	18715	2.77	proviral integration site 2
Pitx2	18741	1.1	paired-like homeodomain transcription factor 2
Plagl1	22634	1.67	pleiomorphic adenoma gene-like 1
Plch1	269437	1.18	phospholipase C, eta 1
Plekha1	101476	1.1	pleckstrin homology domain containing, family A (phosphoinositide binding specific) member 1
Plekhg2	101497	1.31	pleckstrin homology domain containing, family G (with RhoGef domain) member 2
Plin2	11520	1.47	adipose differentiation related protein
Plk2	20620	1.21	polo-like kinase 2 (Drosophila)
Plxdc2	67448	1.35	plexin domain containing 2
Plxnb1	235611	1.06	plexin B1
Plxnc1	54712	1.5	plexin C1; similar to plexin C1
Pphln1	223828	1.58	periphilin 1
Ppp4r4	74521	3.28	protein phosphatase 4, regulatory subunit 4
Pramel3	83565	1.02	preferentially expressed antigen in melanoma-like 3
Prickle1	106042	1.27	prickle like 1 (Drosophila)
Prkch	18755	1.06	protein kinase C, eta
Prom1	19126	2.43	prominin 1
Prss8	76560	1.19	protease, serine, 8 (prostasin)
Psme1	19186	1.1	predicted gene 7776; proteasome (prosome, macropain) 28 subunit, alpha
Ptbp2	56195	1.07	polypyrimidine tract binding protein 2
Ptk7	71461	1.04	PTK7 protein tyrosine kinase 7
Ptprm	19274	1.13	protein tyrosine phosphatase, receptor type, M
Rab25	53868	1.83	RAB25, member RAS oncogene family
Rab38	72433	1.16	RAB38, member of RAS oncogene family
Rasef	242505	1.99	RAS and EF hand domain containing
Rdh10	98711	1.19	retinol dehydrogenase 10 (all-trans)
Rem2	140743	1.17	rad and gem related GTP binding protein 2
Rerg	232441	1.43	RAS-like, estrogen-regulated, growth-inhibitor
Rfx3	19726	1.06	regulatory factor X, 3 (influences HLA class II expression); similar to Regulatory factor X, 3 (influences HLA class II expression)
Rfx6	320995	1.33	regulatory factor X, 6
Rgs17	56533	1.6	regulator of G-protein signaling 17
Rgs2	19735	2.18	regulator of G-protein signaling 2
Rhob	11852	1.11	ras homolog gene family, member B
Rnf122	68867	1.13	ring finger protein 122
Rnf128	66889	1.86	ring finger protein 128
Rnpepl1	108657	1.06	arginyl aminopeptidase (aminopeptidase B)-like 1
Rragd	52187	1.02	Ras-related GTP binding D
Rtl1	353326	1.325	retrotransposon-like 1; RIKEN cDNA 6430411K18 gene
S1pr1	13609	1.24	sphingosine-1-phosphate receptor 1
Sall2	50524	1.68	sal-like 2 (Drosophila)
Sat1	20229	1.04	similar to spermidine/spermine N1-acetyltransferase; predicted gene 5552; spermidine/spermine N1-acetyl transferase 1
Satb1	20230	1.18	special AT-rich sequence binding protein 1
Scamp1	107767	1.36	secretory carrier membrane protein 1
Sema6a	20358	3.37	sema domain, transmembrane domain (TM), and cytoplasmic domain, (semaphorin) 6A
Sepp1	20363	1.33	selenoprotein P, plasma, 1
Serinc5	218442	1.91	serine incorporator 5
Serpinb9	20723	1.71	serine (or cysteine) peptidase inhibitor, clade B, member 9
Sesn3	75747	1.03	sestrin 3
Setbp1	240427	1.45	SET binding protein 1
Setd7	73251	1.18	SET domain containing (lysine methyltransferase) 7
Sfrp2	20319	1.39	secreted frizzled-related protein 2
Sgk3	170755	1.39	serum/glucocorticoid regulated kinase 3
Shc4	271849	1.31	SHC (Src homology 2 domain containing) family, member 4
Slc16a2	20502	1.12	similar to X-linked PEST-containing transporter; solute carrier family 16 (monocarboxylic acid transporters), member 2
Slc35d3	76157	1.18	solute carrier family 35, member D3
Slc35f1	215085	1.22	solute carrier family 35, member F1
Slc39a8	67547	2.61	solute carrier family 39 (metal ion transporter), member 8
Slc5a5	114479	1.33	solute carrier family 5 (sodium iodide symporter), member 5
Slc9a3r1	26941	1.2	solute carrier family 9 (sodium/hydrogen exchanger), member 3 regulator 1
Slc9a7	236727	1.84	solute carrier family 9 (sodium/hydrogen exchanger), member 7
Slco5a1	240726	1.06	solute carrier organic anion transporter family, member 5A1
Socs2	216233	1.12	suppressor of cytokine signaling 2; predicted gene 8000
Sox18	20672	1.13	SRY-box containing gene 18
Sox4	20677	1.6	SRY-box containing gene 19; SRY-box containing gene 4
Sp8	320145	1.14	trans-acting transcription factor 8
Spats2l	67198	1.51	RIKEN cDNA 2810022L02 gene
Spon1	233744	1.51	spondin 1, (f-spondin) extracellular matrix protein
Spry2	24064	1.08	sprouty homolog 2 (Drosophila)
Ssbp2	66970	1.99	single-stranded DNA binding protein 2; predicted gene 12470
St6gal2	240119	2.04	beta galactoside alpha 2,6 sialyltransferase 2
Stag2	20843	1.13	stromal antigen 2
Stard10	56018	1.06	START domain containing 10
Stau2	29819	1.14	staufen (RNA binding protein) homolog 2 (Drosophila)
Stox2	71069	1.32	storkhead box 2
Stx3	20908	1.44	syntaxin 3
Stxbp6	217517	1.42	syntaxin binding protein 6 (amisyn)
Syne2	319565	1.73667	synaptic nuclear envelope 2
Syngap1	240057	1.06	synaptic Ras GTPase activating protein 1 homolog (rat)
T	20997	5.67	Brachyury
Tapbp	21356	1.22	TAP binding protein
Tbc1d5	72238	1.1	TBC1 domain family, member 5
Tc2n	74413	1.31	tandem C2 domains, nuclear
Tceal8	66684	1.28	transcription elongation factor A (SII)-like 8; similar to transcription elongation factor A (SII)-like 8
Tcf4	21413	1.08	transcription factor 4
Tcirg1	27060	1.02	T-cell, immune regulator 1, ATPase, H+ transporting, lysosomal V0 protein A3
Tec	21682	1.02	tec protein tyrosine kinase
Tex13	83555	2.02	testis expressed gene 13
Tex15	104271	1.35	testis expressed gene 15
Tie1	21846	1.25	tyrosine kinase with immunoglobulin-like and EGF-like domains 1
Tmc4	353499	1.18	transmembrane channel-like gene family 4
Tmem173	72512	1.1	transmembrane protein 173
Tmem189	407243	1.16	predicted gene 6194; transmembrane protein 189
Tmem200a	77220	1.82	RIKEN cDNA C030003D03 gene
Tmem47	192216	1.2	transmembrane protein 47
Tnfaip8	106869	1.06	tumor necrosis factor, alpha-induced protein 8
Tpbg	21983	1.76	trophoblast glycoprotein
Tpm1	22003	1.69	tropomyosin 1, alpha
Trib2	217410	1.18	tribbles homolog 2 (Drosophila)
Trpa1	277328	1.04	transient receptor potential cation channel, subfamily A, member 1
Tspan5	56224	1.12	tetraspanin 5
Tspan6	56496	2.03	tetraspanin 6
Tspan7	21912	1.49	tetraspanin 7
Tspan8	216350	1.6	tetraspanin 8
Ttc18	76670	1.21	tetratricopeptide repeat domain 18
Uap1l1	227620	1.03	UDP-N-acteylglucosamine pyrophosphorylase 1-like 1
Usp25	30940	1.31	ubiquitin specific peptidase 25
Utrn	22288	1.05	utrophin
Vaultrc5	378472	1.22	vault RNA component 5
Vcl	22330	1.17	vinculin
Vwa5a	67776	1.65	von Willebrand factor A domain containing 5A
Wnt8a	20890	2.39	wingless-related MMTV integration site 8A
Zfp36l2	12193	1.53	zinc finger protein 36, C3H type-like 2
Zfp608	269023	2.27	zinc finger protein 608
Zfp869	66869	1.2	zinc finger protein 869
Zmynd8	228880	1	zinc finger, MYND-type containing 8
Zyx	22793	1.04	zyxin

## Sheet: TKO down
Downpregulated genes in TKO EBs compared to wt EBs between d0-4
Gene symbol	Entrez Gene ID	Fold change compared to wt	Gene name
2410017P07Rik	103268	-1.15	RIKEN cDNA 2410017P07 gene
4930528F23Rik	75178	-1.97	RIKEN cDNA 4930528F23 gene
4930591A17Rik	68175	-1.59	RIKEN cDNA 4930591A17 gene
9030617O03Rik	217830	-1.57	RIKEN cDNA 9030617O03 gene
A2m	232345	-1.6	alpha-2-macroglobulin
Acp6	66659	-1.04	acid phosphatase 6, lysophosphatidic
Aire	11634	-1.51	autoimmune regulator (autoimmune polyendocrinopathy candidiasis ectodermal dystrophy)
Akap2	11641	-1.06	A kinase (PRKA) anchor protein 2; paralemmin 2
Alpk3	116904	-1.8	alpha-kinase 3
Apod	11815	-1.04	apolipoprotein D
Arrdc4	66412	-1.1	arrestin domain containing 4
Ascl2	17173	-1.07	achaete-scute complex homolog 2 (Drosophila)
Atp9a	11981	-1.21	ATPase, class II, type 9A
Bcap29	12033	-1.53	B-cell receptor-associated protein 29
Btnl7	195349	-1.42	butyrophilin-like 7
C330024D21Rik	320479	-1.04	RIKEN cDNA C330024D21 gene
Cd37	12493	-1.23	CD37 antigen
Cenpm	66570	-1.26	centromere protein M
Chac1	69065	-1.3	ChaC, cation transport regulator-like 1 (E. coli)
Cmklr1	14747	-1.12	chemokine-like receptor 1
Cpn1	93721	-1.28	carboxypeptidase N, polypeptide 1
Crtap	56693	-1.02	cartilage associated protein
Ctcfl	664799	-1.82	CCCTC-binding factor (zinc finger protein)-like
D1Pas1	110957	-1.13	DNA segment, Chr 1, Pasteur Institute 1
Dcdc2a	195208	-1.21	doublecortin domain containing 2a
Dgke	56077	-1.08	diacylglycerol kinase, epsilon
Dnajc5g	231098	-1.9	DnaJ (Hsp40) homolog, subfamily C, member 5 gamma
Ech1	51798	-1.2	enoyl coenzyme A hydratase 1, peroxisomal
Efhc2	74405	-2.6	EF-hand domain (C-terminal) containing 2
Galnt6	207839	-1.5	UDP-N-acetyl-alpha-D-galactosamine:polypeptide N-acetylgalactosaminyltransferase 6
Gfpt2	14584	-1.23	glutamine fructose-6-phosphate transaminase 2
Gjb3	14620	-1.55	gap junction protein, beta 3
Gjb5	14622	-1.43	gap junction protein, beta 5
Gm10863	100041655	-1.36	hypothetical protein LOC100041655
Gm13498	227885	-2.7	predicted gene 13498
Gm15698	217066	-1.22	predicted gene 15698
Gm216	241112	-1.08	predicted gene 216
Gm2889	100040658	-2.348	hypothetical protein LOC100041609; hypothetical protein LOC100044795; predicted gene 3395; similar to gag polyprotein; hypothetical protein LOC100047557; hypothetical protein LOC100040347; hypothetical protein LOC100044384; hypothetical protein LOC100045342; hypothetical protein LOC100038979; predicted gene 2889
Gpx2	14776	-1.41	glutathione peroxidase 2
Grb10	14783	-1.61	growth factor receptor bound protein 10
Hmmr	15366	-1.1	hyaluronan mediated motility receptor (RHAMM)
Magea1	17137	-1.71	melanoma antigen, family A, 1
Magea2	17138	-1.53	melanoma antigen, family A, 2
Magea4	17140	-1.04	melanoma antigen, family A, 4
Magea5	17141	-1.38	melanoma antigen, family A, 5
Magea6	17142	-1.29	melanoma antigen, family A, 6
Mapt	17762	-1.1	microtubule-associated protein tau
Mia1	12587	-1.31	melanoma inhibitory activity 1
Mras	17532	-1.42	muscle and microspikes RAS
Msln	56047	-1.14	mesothelin
Naprt1	223646	-1.01	nicotinate phosphoribosyltransferase domain containing 1
Necab1	69352	-1.13	N-terminal EF-hand calcium binding protein 1
Nfu1	56748	-1.16	NFU1 iron-sulfur cluster scaffold homolog (S. cerevisiae); predicted gene 7859
Nlrp4f	97895	-1.23	NLR family, pyrin domain containing 4F
Nos1	18125	-1.19	nitric oxide synthase 1, neuronal
Nupr1	56312	-1.04	nuclear protein 1
Olfr307	258610	-1.36	olfactory receptor 307
P4htm	74443	-1.01	prolyl 4-hydroxylase, transmembrane (endoplasmic reticulum)
Pcyt1b	236899	-1.15	phosphate cytidylyltransferase 1, choline, beta isoform
Phlda2	22113	-1.34	pleckstrin homology-like domain, family A, member 2
Pigl	327942	-1.02	phosphatidylinositol glycan anchor biosynthesis, class L
Piwil4	330890	-1.51	piwi-like homolog 4 (Drosophila)
Pkd2l1	329064	-1.04	polycystic kidney disease 2-like 1
Prmt8	381813	-1.26	protein arginine N-methyltransferase 8
R3hdml	100043899	-1.03	R3H domain containing-like
Rhox10	434769	-1.3	reproductive homeobox 10
Rlbp1	19771	-1.06	retinaldehyde binding protein 1
Rtp3	235636	-1.08	receptor transporter protein 3
Slc11a1	18173	-1.02	solute carrier family 11 (proton-coupled divalent metal ion transporters), member 1
Slc1a1	20510	-1.47	solute carrier family 1 (neuronal/epithelial high affinity glutamate transporter, system Xag), member 1
Slc5a1	20537	-1.14	solute carrier family 5 (sodium/glucose cotransporter), member 1
Smc1b	140557	-2.15	structural maintenance of chromosomes 1B
Spink10	328971	-1.18	serine peptidase inhibitor, Kazal type 10
Stag3	50878	-1.09	stromal antigen 3
Stk30	26448	-1.03	renal tumor antigen
Stra8	20899	-1.47	stimulated by retinoic acid gene 8
Tcfeb	21425	-1.25	transcription factor EB
Tmem40	94346	-1.12	transmembrane protein 40
Trib3	228775	-1.43	tribbles homolog 3 (Drosophila)
Tsx	22127	-1.04	testis specific X-linked gene
Txnrd3	232223	-1.05	thioredoxin reductase 3
Ubash3a	328795	-1.1	ubiquitin associated and SH3 domain containing, A
Ubxn11	67586	-1.03	UBX domain protein 11
Usp50	75083	-1.08	ubiquitin specific peptidase 50
Xlr5a	574438	-2.68	X-linked lymphocyte-regulated 5B; X-linked lymphocyte-regulated 5D, pseudogene; X-linked lymphocyte-regulated 5A; X-linked lymphocyte-regulated 5E, pseudogene; predicted gene, EG667719
Xlr5b	627081	-2.8	X-linked lymphocyte-regulated 5B; X-linked lymphocyte-regulated 5D, pseudogene; X-linked lymphocyte-regulated 5A; X-linked lymphocyte-regulated 5E, pseudogene; predicted gene, EG667719
Yars	107271	-1.05	tyrosyl-tRNA synthetase
Zcwpw1	381678	-1.15	paired immunoglobin-like type 2 receptor beta 2; zinc finger, CW type with PWWP domain 1

## Sheet: wt_Dnmt1KO_TKO up
Genes concordantly upregulated in wt, Dnmt1-/- and TKO Ebs between d0-4
Gene symbol	Entrez Gene ID	Fold change wt	Fold change dnmt1-/-	Fold change TKO	Gene name
2310021P13Rik	268721	1.01	1.23	1.12	RIKEN cDNA 2310021P13 gene
2810432L12Rik	67063	1.05	1.26	1.09	RIKEN cDNA 2810432L12 gene
5730469M10Rik	70564	1.4	1.75	1.12	RIKEN cDNA 5730469M10 gene
7420416P09Rik	432677	2.15	2	2.14	RIKEN cDNA 7420416P09 gene
Adamts3	330119	1.71867	1.55545	1.05	a disintegrin-like and metallopeptidase (reprolysin type) with thrombospondin type 1 motif, 3
Adamts6	108154	1.37	1.37	2.71	a disintegrin-like and metallopeptidase (reprolysin type) with thrombospondin type 1 motif, 6
Adamts9	101401	1.63	1.02	1.215	a disintegrin-like and metallopeptidase (reprolysin type) with thrombospondin type 1 motif, 9
Alox15	11687	1.9	2.71	2.2	arachidonate 15-lipoxygenase
Amot	27494	4.31	4.18	3.84	angiomotin
Ano10	102566	2.03	2.36	1.52	anoctamin 10
Antxr2	71914	1.59	1.99	1.99	anthrax toxin receptor 2
Anxa5	11747	1.42	2.4	2.48	annexin A5
Aplnr	23796	3.64	3.86	1.49	apelin receptor
App	11820	1.98	2.16	2.15	amyloid beta (A4) precursor protein
Armcx3	71703	1.93667	1.77333	2.13333	armadillo repeat containing, X-linked 3; hypothetical protein LOC100044266; predicted gene 9299
Armcx3	100044266	3.67	5.58	2.52	armadillo repeat containing, X-linked 3; hypothetical protein LOC100044266; predicted gene 9299
Asb4	65255	1.59	2.05	1.64	ankyrin repeat and SOCS box-containing 4
Atrnl1	226255	1.13	1.83	1.17	attractin like 1
Axin2	12006	1.02	1.83	1.65	axin2
B2m	12010	2.04	2.06	1.07	beta-2 microglobulin
BC023829	236848	1.5	1.38	1.45	cDNA sequence BC023829
Bin1	30948	1.19	1.32	1.54	bridging integrator 1
C530008M17Rik	320827	1.68	2.08	2.9	RIKEN cDNA C530008M17 gene
Cachd1	320508	2.12	3.04	2.54	cache domain containing 1; similar to Cache domain containing 1
Cap2	67252	2.51	2.34	1.97	CAP, adenylate cyclase-associated protein, 2 (yeast)
Car14	23831	3.04	2.51	3.34	carbonic anhydrase 14
Car4	12351	1.66	1.37	1.46	carbonic anhydrase 4
Casp6	12368	1.11	1.74	1.72	caspase 6
Casp8	12370	1.27	1.1	1.62	caspase 8
Ccnjl	380694	5.18	4.06	2.11	cyclin J-like
Cdh11	12552	2.4	2.81	2.47	cadherin 11
Cdh2	12558	1.19	1.51	1.26	cadherin 2; similar to N-cadherin
Cgrrf1	68755	1.11	1.13	1.18	cell growth regulator with ring finger domain 1
Clcn4-2	12727	1.58	1.7	1.78	chloride channel 4-2
Clic1	114584	1.85	1.68	1.16	chloride intracellular channel 1
Cmtm3	68119	1.36	1.59	1.18	CKLF-like MARVEL transmembrane domain containing 3
Cobll1	319876	1.07	1.41	1.64	Cobl-like 1
Colec12	140792	1.69	1.69	1.4	collectin sub-family member 12
Commd3	12238	1.42	1.48	1.85	COMM domain containing 3
Crispld1	83691	4.28	4.11	1.37	cysteine-rich secretory protein LCCL domain containing 1
Cxcr4	12767	3.68	3.73	2.27	chemokine (C-X-C motif) receptor 4
Cyp26a1	13082	1.01	1.5	1.47	cytochrome P450, family 26, subfamily a, polypeptide 1
Cyp39a1	56050	1.39	1.86	1.54	cytochrome P450, family 39, subfamily a, polypeptide 1
Dab2	13132	1.4	1.41	1.53	disabled homolog 2 (Drosophila)
Dbn1	56320	1.71	1.35	1.34	drebrin 1
Ddx26b	236790	1.69	1.69	1.67	DEAD/H (Asp-Glu-Ala-Asp/His) box polypeptide 26B
Dgkk	331374	1.12	1.3	1.02	diacylglycerol kinase kappa
Dock7	67299	1.51	1.3	1.47	dedicator of cytokinesis 7
Dpysl2	12934	1.14	1.44	1.76	dihydropyrimidinase-like 2
Dsc2	13506	1.53	1.99	1.38	desmocollin 2
Dsp	109620	2.75	3.75	4.27	desmoplakin
Eomes	13813	1.93	2.1	1.07	eomesodermin homolog (Xenopus laevis)
Ets1	23871	1.16	1.84	2.15	E26 avian leukemia oncogene 1, 5' domain
Etv2	14008	2.14	2.13	1.66	similar to ETS related protein 71; ets variant gene 2
Fam115a	77574	1.37	1.02	1.31	family with sequence similarity 115, member A
Farp1	223254	1.3	1.2075	1.42	FERM, RhoGEF (Arhgef) and pleckstrin domain protein 1 (chondrocyte-derived); similar to FERMRhoGEF (Arhgef) and pleckstrin domain protein 1
Fat3	270120	2.63	2.54	1.14	FAT tumor suppressor homolog 3 (Drosophila)
Fgf10	14165	1.94	1.25	1.32	fibroblast growth factor 10
Fli1	14247	1.69	1.92	2.38	Friend leukemia integration 1
Fndc3c1	333564	1.53	3.19	4.37	fibronectin type III domain containing 3C1
Foxh1	14106	1.45	1.31	1	forkhead box H1
Frzb	20378	2.53	3.26	2.51	frizzled-related protein
Gata3	14462	1.7	1.4	1.02	GATA binding protein 3
Gata6	14465	2.65	2.7	1.16	GATA binding protein 6
Gpc6	23888	1.91	1.46	1.19	predicted gene 4672; glypican 6; similar to Glypican 6
Gprc5c	70355	1.615	1.745	1.84	G protein-coupled receptor, family C, group 5, member C; similar to G protein-coupled receptor, family C, group 5, member C
Gria4	14802	1.32	1.05	1.53	glutamate receptor, ionotropic, AMPA4 (alpha 4); hypothetical protein LOC100044208
H19	14955	3.58	3.15	2.825	H19 fetal liver mRNA
Has2	15117	3.09	3.74	4.44	hyaluronan synthase 2
Hdac7	56233	1.25	1.21	1.06	histone deacetylase 7; similar to histone deacetylase 7A
Hey1	15213	1.5	1.46	1.94	hairy/enhancer-of-split related with YRPW motif 1
Hmcn1	545370	1.31212	1.378	1.5806	hemicentin 1
Hmgb3	15354	1.855	1.815	1.39	predicted gene 11805; predicted gene 8850; high mobility group box 3; similar to High mobility group protein 4 (HMG-4) (High mobility group protein 2a) (HMG-2a)
Id3	15903	1.56	1.94	2.14	inhibitor of DNA binding 3
Ier5	15939	1.25	1.65	1.12	immediate early response 5
Igfbp4	16010	2.39	2.9	2.41	insulin-like growth factor binding protein 4
Insr	16337	1.245	1.41	1.25	insulin receptor
Jak2	16452	1.43	1.32	1.31	Janus kinase 2
Jam3	83964	1.16	1.64	1.25	junction adhesion molecule 3
Jun	16476	1.25	1.52	1.44	Jun oncogene
Kdr	16542	4.12	4.24	3.41	kinase insert domain protein receptor
Kif1c	16562	1.43	1.38	1.24	kinesin family member 1C
Klhdc2	69554	1.13	1.35	1.18	kelch domain containing 2
Klhl6	239743	2.75	4.92	3.82	kelch-like 6 (Drosophila)
Krt18	16668	1.64	2.82	2.69	keratin 18
Krt8	16691	1.65	2.85	1.92	predicted gene 5604; keratin 8
L3mbtl3	237339	1.59	1.6	1.54	l(3)mbt-like 3 (Drosophila)
Leprel1	210530	2.15	2.6	1.55	leprecan-like 1
Lmo2	16909	2.03	1.69	1.05	LIM domain only 2
Lpar6	67168	1.05	1.03	2.57	purinergic receptor P2Y, G-protein coupled, 5
Lrrn4	320974	1.19	1.06	1.32	leucine rich repeat neuronal 4
Maged2	80884	1.3	1.45	1.18	similar to melanoma antigen family D, 2; melanoma antigen, family D, 2
Magi3	99470	1.86	1.18	1.15	membrane associated guanylate kinase, WW and PDZ domain containing 3
Marcks	17118	1.96	2.06	1.79	myristoylated alanine rich protein kinase C substrate
Mef2a	17258	1.08	1.28	1.21	similar to Myocyte enhancer factor 2A; myocyte enhancer factor 2A
Mest	17294	1.31	1.29	1.05	mesoderm specific transcript
Mixl1	27217	2.66	3.34	3.28	Mix1 homeobox-like 1 (Xenopus laevis)
Mmp2	17390	1.9	2.1	1.46	matrix metallopeptidase 2
Mogat2	233549	3.17	3.31	1.99	monoacylglycerol O-acyltransferase 2
Mpdz	17475	1.29	1.55	1.66	multiple PDZ domain protein
Mrps6	121022	1.19	1.46	1.16	mitochondrial ribosomal protein S6
Msx1	17701	2.41	2.32	1.33	homeobox, msh-like 1
Mum1l1	245631	2.49	2.71	1.81	melanoma associated antigen (mutated) 1-like 1
Ndn	17984	1.43	1.62	1.29	necdin
Nrarp	67122	1.11	1.25	1.6	Notch-regulated ankyrin repeat protein
Oat	18242	1.14	1.54	1.52	ornithine aminotransferase
Paip1	218693	1.27	1.25	1.02	polyadenylate binding protein-interacting protein 1; similar to poly(A) binding protein interacting protein 1
Pam	18484	1.69	1.86	1.92	peptidylglycine alpha-amidating monooxygenase
Papss1	23971	1.18	1.31	1.25	3'-phosphoadenosine 5'-phosphosulfate synthase 1
Pbx1	18514	1.97	2.55	2.05	pre B-cell leukemia transcription factor 1; region containing RIKEN cDNA 2310056B04 gene; pre B-cell leukemia transcription factor 1
Pcdh18	73173	2.69	3.16	1.98	protocadherin 18
Pcdh7	54216	3.09	2.53	1.35	protocadherin 7
Pde5a	242202	1.31	2.03	2.27	phosphodiesterase 5A, cGMP-specific
Pdgfra	18595	3.78	4.24	1.79	platelet derived growth factor receptor, alpha polypeptide
Pdlim3	53318	1.39	1.47	1.78	PDZ and LIM domain 3
Pdzrn3	55983	1.44	1.78	2.09	PDZ domain containing RING finger 3
Pea15a	18611	1.03	1.17	1.39	phosphoprotein enriched in astrocytes 15A
Peg10	170676	1.32	2.1	1.45	paternally expressed 10
Peg3	18616	3.21	2.32	1.78	paternally expressed 3; antisense transcript gene of Peg3
Pik3r3	18710	1.43	1.26	1.28	phosphatidylinositol 3 kinase, regulatory subunit, polypeptide 3 (p55)
Pip4k2a	18718	1.34	1.31	1.22	phosphatidylinositol-5-phosphate 4-kinase, type II, alpha
Pkdcc	106522	1.13	1.15	1.31	protein kinase domain containing, cytoplasmic
Plcl2	224860	1.15	1.53	1.19	phospholipase C-like 2
Plekho1	67220	1.54	1.56	1.54	pleckstrin homology domain containing, family O member 1
Pls3	102866	1.63	1.65	2.12	plastin 3 (T-isoform)
Plxnd1	67784	1.36	1.35	1.46	plexin D1
Podxl	27205	1.99	1.77	1.45	podocalyxin-like
Prkd1	18760	2.39	1.79	1.43	protein kinase D1
Prtg	235472	2.5	3.32	2.4	protogenin homolog (Gallus gallus)
Ptpn13	19249	1.92	1.83	2.03	protein tyrosine phosphatase, non-receptor type 13
Ptpn9	56294	1.45	1.95	1.78	protein tyrosine phosphatase, non-receptor type 9
Pxdn	69675	1.53	1.76	1.77	peroxidasin homolog (Drosophila)
Ramp2	54409	1.81	1.59	1.56	receptor (calcitonin) activity modifying protein 2
Rasgrp3	240168	2.05	3.2	2.9	RAS, guanyl releasing protein 3
Rbms1	56878	1.685	1.875	1.29	RNA binding motif, single stranded interacting protein 1
Rcbtb2	105670	1.49	1.9	2	regulator of chromosome condensation (RCC1) and BTB (POZ) domain containing protein 2
Reep5	13476	1.12	1.26	1.07	receptor accessory protein 5
Rgl1	19731	1.78	1.56	1.31	ral guanine nucleotide dissociation stimulator,-like 1
Rhobtb3	73296	1.31	1.23	1.57	Rho-related BTB domain containing 3
Rhoj	80837	1.25	1.51	1.07	ras homolog gene family, member J
Rnf103	22644	1.45	1.33	1.24	ring finger protein 103
Rnf217	268291	1.9	1.89	1.5	ring finger protein 217
Rspo3	72780	3.43	3.11	1.54	R-spondin 3 homolog (Xenopus laevis)
Sema4c	20353	2.06	1.84	1.64	sema domain, immunoglobulin domain (Ig), transmembrane domain (TM) and short cytoplasmic domain, (semaphorin) 4C
Sema5a	20356	1.85	1.36	1.31	sema domain, seven thrombospondin repeats (type 1 and type 1-like), transmembrane domain (TM) and short cytoplasmic domain, (semaphorin) 5A
Sepn1	74777	1.04	1.24	1.02	selenoprotein N, 1
Sgce	20392	1.78	2.34	1.3	sarcoglycan, epsilon
Sh3bgrl	56726	1.26	2	1.99	SH3-binding domain glutamic acid-rich protein like
Slc15a2	57738	1.6	1.27	1.42	solute carrier family 15 (H+/peptide transporter), member 2
Slc22a23	73102	1.58	1.54	1.59	solute carrier family 22, member 23
Slc25a24	229731	1.44	2.68	2.13	solute carrier family 25 (mitochondrial carrier, phosphate carrier), member 24
Slc40a1	53945	1.25	1.73	3.23	solute carrier family 40 (iron-regulated transporter), member 1
Slc4a4	54403	1.02	1.3	1.04	solute carrier family 4 (anion exchanger), member 4
Slc5a3	53881	2.78	2.69	1.49	solute carrier family 5 (inositol transporters), member 3
Slc7a8	50934	1.45	1.33	1.62	solute carrier family 7 (cationic amino acid transporter, y+ system), member 8
Slit3	20564	1.31	1.15	1.7	slit homolog 3 (Drosophila)
Smad1	17125	1.61	1.91	1.36	MAD homolog 1 (Drosophila)
Smo	319757	1.25	1.4	1.2	predicted gene 4066; smoothened homolog (Drosophila)
Snai1	20613	1.19	1.96	1.09	snail homolog 1 (Drosophila)
Snx33	235406	1.35	1.43	1.11	sorting nexin 33
Soat1	20652	1.43	2.27	2.21	sterol O-acyltransferase 1
Sox11	20666	1.26	1.31	1.6	SRY-box containing gene 11
St3gal6	54613	2.55	2.84	1.76	ST3 beta-galactoside alpha-2,3-sialyltransferase 6
St6gal1	20440	1.4	1.39	1.61	beta galactoside alpha 2,6 sialyltransferase 1
Stk39	53416	2.33	2.27	2.87	serine/threonine kinase 39, STE20/SPS1 homolog (yeast)
Stxbp4	20913	1.59	1.415	1.08	syntaxin binding protein 4
Stxbp5	78808	1.55	1.39	1.17	syntaxin binding protein 5 (tomosyn)
Suv39h1	20937	2.17	2.26	1.46	suppressor of variegation 3-9 homolog 1 (Drosophila)
Tax1bp3	76281	1.06	1.32	1.415	Tax1 (human T-cell leukemia virus type I) binding protein 3; predicted gene 13597; similar to Tax1 (human T-cell leukemia virus type I) binding protein 3
Tbx20	57246	3.26	3.64	1.92	T-box 20
Tcf12	21406	1.64	1.45	1.47	transcription factor 12
Tcn2	21452	1.33	1.19	1.04	transcobalamin 2
Tead2	21677	1.2	1.23	1.24	TEA domain family member 2
Tes	21753	1.25	1.6	2.25	testis derived transcript
Tmc7	209760	2	1.73	1.61	transmembrane channel-like gene family 7; similar to Tmc7 protein
Tmem164	209497	1.6	1.6	1.47	transmembrane protein 164
Tmem176b	65963	2.01	1.82	1.04	transmembrane protein 176B
Tnfrsf19	29820	1.54	1.32	1.07	tumor necrosis factor receptor superfamily, member 19
Tpm4	326618	1.08	1.24	1.185	tropomyosin 4; predicted gene 7809
Ttc21b	73668	1.13	1.36	1.4	tetratricopeptide repeat domain 21B
Uggt2	66435	1.16	1.4	1.2	UDP-glucose ceramide glucosyltransferase-like 2
Unc5b	107449	1.05	1.63	2.2	unc-5 homolog B (C. elegans)
Vamp8	22320	1.08	1.15	1.37	vesicle-associated membrane protein 8
Vav3	57257	1.7	1.37	1.23	vav 3 oncogene
Vcan	13003	2.14	1.97	1.78	versican
Vopp1	232023	1.66	2.38	2.1	expressed sequence AW146242
Yaf2	67057	1.24	1.4	1.17	YY1 associated factor 2
Zdhhc2	70546	1.63	1.91	2.19	zinc finger, DHHC domain containing 2
Zeb2	24136	2.14	2.34	1.27	zinc finger E-box binding homeobox 2
Zfp358	140482	1.38	1.14	1.02	zinc finger protein 358
Zfp521	225207	1.96	2.12	1.97	zinc finger protein 521
Zfp711	245595	3.61	2.06	1.79	zinc finger protein 711

## Sheet: wt_Dnmt1KO_TKO down
Concordantly downregulated genes in wt, Dnmt1-/- and TKO EBs between d0-4
Gene symbol	Entrez Gene ID	Fold change wt	Fold change dnmt1-/-	Fold change TKO	Gene name
1190003J15Rik	76974	-1.38	-1.53	-1.06	RIKEN cDNA 1190003J15 gene
1700001L05Rik	69291	-2.13	-2.48	-1.31	RIKEN cDNA 1700001L05 gene
1700019N12Rik	67077	-1.12	-1.04	-1.04	RIKEN cDNA 1700019N12 gene
1700029P11Rik	66346	-1.63	-1.92	-1.87	RIKEN cDNA 1700029P11 gene; predicted gene 9050
1700061G19Rik	78625	-1.5	-2.04	-1.93	RIKEN cDNA 1700061G19 gene
1700072H12Rik	73493	-1.17	-1.2	-1.17	RIKEN cDNA 1700072H12 gene
2410004A20Rik	66991	-1.09	-2.08	-1.79	RIKEN cDNA 2410004A20 gene
2410137M14Rik	76797	-1.65	-1.88	-1.61	RIKEN cDNA 2410137M14 gene
2410141K09Rik	76803	-3.22	-2.04	-1.28	RIKEN cDNA 2410141K09 gene; predicted gene 7771; predicted gene 7896
8430410A17Rik	232210	-1.19	-1.05	-1.17	RIKEN cDNA 8430410A17 gene
Abcb1a	18671	-1.56	-1.43	-1.63	ATP-binding cassette, sub-family B (MDR/TAP), member 1A
Accsl	381411	-2.42	-2.23	-2.46	1-aminocyclopropane-1-carboxylate synthase homolog (Arabidopsis)(non-functional)-like
Actn3	11474	-1.52	-1.23	-1.52	actinin alpha 3
Adap1	231821	-1.82	-2.01	-2.06	ArfGAP with dual PH domains 1
Adrb3	11556	-1.12	-1.72	-1.22	adrenergic receptor, beta 3
Aoah	27052	-1.22	-1.64	-1.03	acyloxyacyl hydrolase
Arid5b	71371	-1.65	-1.96	-1.19	similar to modulator recognition factor 2; AT rich interactive domain 5B (MRF1-like)
Atcay	16467	-1.2	-1.1	-1.1	ataxia, cerebellar, Cayman type homolog (human)
Atp1a3	232975	-1.01	-1.72	-1.16	ATPase, Na+/K+ transporting, alpha 3 polypeptide
AU018091	245128	-4.02	-3.4	-2.03	expressed sequence AU018091
BC021614	225884	-1.09	-1.14	-1.28	cDNA sequence BC021614
Bcl3	12051	-1.64	-1.79	-1.67	B-cell leukemia/lymphoma 3
Bnc2	242509	-2.4	-2.31	-1.06	basonuclin 2
Btbd11	74007	-1.24	-1.23	-1.19	BTB (POZ) domain containing 11
C330019L16Rik	208111	-1.91	-1.38	-1.38	RIKEN cDNA C330019L16 gene
C330022B21Rik	78699	-2.65	-1.98	-1.36	RIKEN cDNA C330022B21 gene
Calml4	75600	-1.34	-1.97	-1.21	calmodulin-like 4
Camk1d	227541	-1.12	-1.7	-1.18	calcium/calmodulin-dependent protein kinase ID
Cd68	12514	-1.02	-1.57	-1.37	CD68 antigen
Cd97	26364	-1.3	-1.8	-1.2	CD97 antigen
Cdyl2	75796	-2.16	-2.93	-2.06	chromodomain protein, Y chromosome-like 2
Cep55	74107	-1.47	-1.65	-1.04	centrosomal protein 55
Chrna9	231252	-1.31	-1.27	-1.55	cholinergic receptor, nicotinic, alpha polypeptide 9
Clgn	12745	-2.4	-2.3	-1.66	calmegin
Cltb	74325	-2.88	-2.68	-1.96	clathrin, light polypeptide (Lcb)
Cnpy1	269637	-2.42	-1.97	-1.1	canopy 1 homolog (zebrafish)
Cobl	12808	-1.5	-1.5	-1.31	cordon-bleu
Cphx	105594	-1.04333	-1.28667	-1.02	predicted gene 2135; predicted gene 2104; cytoplasmic polyadenylated homeobox
Cpsf4l	52670	-1.71	-2.06	-1.47	cleavage and polyadenylation specific factor 4-like
Ctnnal1	54366	-1.49	-1.53	-1	catenin (cadherin associated protein), alpha-like 1
D14Ertd668e	219132	-2.1	-2.69	-1.59	predicted gene 6907; predicted gene 6904; predicted gene 4902; DNA segment, Chr 14, ERATO Doi 668, expressed; PHD finger protein 11
Ddc	13195	-1.02	-1.13	-1.12	dopa decarboxylase
Dnmt3l	54427	-4.6	-3.53	-2.09	similar to DNA cytosine-5 methyltransferase 3-like protein; DNA (cytosine-5-)-methyltransferase 3-like
Dppa2	73703	-3.98	-2.98	-1.28	similar to developmental pluripotency-associated 2; predicted gene 9298; developmental pluripotency associated 2
Dusp27	240892	-2.41	-3.41	-2.73	dual specificity phosphatase 27 (putative)
Enox1	239188	-1.88	-2.07	-1.17	ecto-NOX disulfide-thiol exchanger 1
Ephx1	13849	-1.27	-2.17	-1.89	epoxide hydrolase 1, microsomal
Esrrb	26380	-4.11	-3.58	-1.58	estrogen related receptor, beta
Fblim1	74202	-2.05	-2.52	-1.87	filamin binding LIM protein 1
Fbxo15	50764	-5.41	-3.95	-2.25	F-box protein 15
Fcgrt	14132	-1.02	-1.55	-1.21	Fc receptor, IgG, alpha chain transporter
Fgf17	14171	-2.4	-1.93	-1.54	fibroblast growth factor 17
Fgf4	14175	-1.91	-2.19	-1.4	fibroblast growth factor 4
Folr1	14275	-1.38	-1.48	-1.09	folate receptor 1 (adult)
Gatsl3	71962	-1.25	-1.37	-1.07	GATS protein-like 3
Gbx2	14472	-4.36	-3.2	-1.33	gastrulation brain homeobox 2
Gdf3	14562	-1.42	-1.48	-1.15	growth differentiation factor 3
Gli1	14632	-1.99	-1.73	-1.56	GLI-Kruppel family member GLI1
Glod5	69824	-4.52	-3.07	-1.54	glyoxalase domain containing 5
Gm10324	628709	-1.855	-1.74	-1.35	predicted gene 10324
Gm10351	100127434	-1.11	-1.65	-1.12	predicted gene 10351
Gm10522	100038407	-2.29	-1.6	-1.03	predicted gene 10522
Gm13051	626316	-2.02	-2	-1.05	predicted gene 13051; predicted gene 8935; predicted gene 13151
Gm13152	195531	-1.76	-1.70333	-1.16333	predicted gene 13152
Gm13154	433804	-3.77	-2.25	-1.8	predicted gene 13154
Gm13242	100041379	-4.73	-3.34	-1.74	predicted gene 13242
Gm13251	433791	-2.115	-1.525	-1.12	predicted gene 13251; predicted gene, OTTMUSG00000010657; RIKEN cDNA 1700029I01 gene
Gm15514	434225	-1.42	-1.7	-1.52	predicted gene 15514
Gm4782	213320	-1.92	-2.2	-1.34	predicted gene 4782; predicted gene 5989
Gm5301	384356	-1.88667	-2.15333	-1.24333	predicted gene 5301
Gpa33	59290	-1.96	-2.84	-1.92	glycoprotein A33 (transmembrane)
Gpx6	75512	-1.74	-2.45	-1.28	glutathione peroxidase 6
Gtsf1l	68236	-2.04	-2.45	-1.37	zinc finger protein 850; gametocyte specific factor 1-like
H2-M5	240095	-1.6	-1.62	-1.07	histocompatibility 2, M region locus 5
Hck	15162	-2.81	-2.74	-2.88	hemopoietic cell kinase
Hormad1	67981	-1.17	-2.34	-2.025	HORMA domain containing 1; predicted gene 7167
Hormad2	75828	-2.29	-1.11	-1.17	HORMA domain containing 2
Hsd17b14	66065	-2.96	-2.89	-2.02	hydroxysteroid (17-beta) dehydrogenase 14
Hsf2bp	74377	-3.66	-3.18	-1.78	heat shock transcription factor 2 binding protein
Icam1	15894	-1.46	-1.96	-1.39	intercellular adhesion molecule 1
Inhbb	16324	-1.11	-1.11	-1.66	inhibin beta-B
Inpp5d	16331	-2.4	-1.87	-1.35	inositol polyphosphate-5-phosphatase D
Itgb7	16421	-1.42	-1.68	-1.35	integrin beta 7
Jam2	67374	-3.98	-3.84	-2.15	junction adhesion molecule 2
Klf2	16598	-2.95	-2.18	-1.2	Kruppel-like factor 2 (lung)
Klf4	16600	-1.02	-1.84	-1.96	Kruppel-like factor 4 (gut)
Klhl13	67455	-2.26	-1.74	-1.35	kelch-like 13 (Drosophila)
Krt17	16667	-1.8	-1.97	-1.45	keratin 17
Krt42	68239	-1.62	-1.51	-1.13	keratin 42
Lrrc2	74249	-2.57	-3.29	-2.21	leucine rich repeat containing 2; similar to Leucine-rich repeat-containing protein 2
Mael	98558	-2.15	-2.67	-1.51	maelstrom homolog (Drosophila)
Mageb16	71967	-4.295	-1.785	-1.555	predicted gene 15072; RIKEN cDNA 2410003J06 gene
Mlh3	217716	-1.31	-1.45	-1.15	mutL homolog 3 (E coli)
Morc1	17450	-3.38	-3.67	-2.53	microrchidia 1
Mreg	381269	-2.62	-2.26	-1.2	melanoregulin
Ms4a14	383435	-1.55	-1.76	-1.15	membrane-spanning 4-domains, subfamily A, member 14
Myof	226101	-1.34	-1.71	-1.16	myoferlin
Myst4	54169	-2.28	-2.21	-1.64	MYST histone acetyltransferase monocytic leukemia 4
Nefh	380684	-2.4	-2.48	-1.39	similar to neurofilament protein; neurofilament, heavy polypeptide
Neurod1	18012	-1.61	-1.55	-1.18	neurogenic differentiation 1; neurogenic differentiation 5
Nfatc2ip	18020	-1.37	-1.38	-1.01	nuclear factor of activated T-cells, cytoplasmic, calcineurin-dependent 2 interacting protein
Nphs1	54631	-1.49	-1.94	-1.04	nephrosis 1 homolog, nephrin (human)
Nqo1	18104	-2.51	-2.33	-1.39	NAD(P)H dehydrogenase, quinone 1
Nr5a2	26424	-2.45	-2.43	-1.12	nuclear receptor subfamily 5, group A, member 2
Nup210l	77595	-1.09	-1.23667	-1.11	nucleoporin 210-like
Obox6	252830	-1	-1.76	-1.38	predicted gene 5496; oocyte specific homeobox 6
Ooep	67968	-2.19	-2.5	-1.54	oocyte expressed protein homolog (dog)
Pcolce	18542	-2.06	-1.96	-2.34	procollagen C-endopeptidase enhancer protein
Pdgfc	54635	-1.16	-2.61	-1.35	platelet-derived growth factor, C polypeptide
Pim1	18712	-2.11	-1.88	-1.06	proviral integration site 1
Piwil2	57746	-1.37	-1.7	-1.61	piwi-like homolog 2 (Drosophila)
Pla2g10	26565	-1.55	-2.04	-1.12	phospholipase A2, group X
Pnma5	385377	-2.16	-2.17	-2.08	paraneoplastic antigen family 5
Psma8	73677	-2.95	-2.6	-1.78	proteasome (prosome, macropain) subunit, alpha type, 8
Ptch2	19207	-1.86	-1.91	-1.1	patched homolog 2
Reep6	70335	-1.37	-1.61	-1.3	receptor accessory protein 6
Rex2	19715	-4.02	-2.47	-1.3	hypothetical protein LOC100048814; predicted gene 13138; reduced expression 2; predicted gene 13164
Ripply1	622473	-1.65	-1.3	-1.41	ripply1 homolog (zebrafish)
Rmnd5b	66089	-1.39	-1.41	-1.21	required for meiotic nuclear division 5 homolog B (S. cerevisiae)
Rnf125	67664	-2.54	-2.51	-1.37	ring finger protein 125
Rnf17	30054	-1.91	-1.51	-1.49	ring finger protein 17
Rpl10l	238217	-1.94	-1.27	-1.15	predicted gene 14460; predicted gene 13891; predicted gene 2387; ribosomal protein 10; predicted gene 7476; predicted gene 4167; predicted gene 5621; predicted gene 3379; similar to QM protein; predicted gene 11450; predicted gene 6564; predicted gene 3405; predicted gene 10041; predicted gene 4892; ribosomal protein L10-like
Sept1	54204	-1.36	-2.43	-1.58	septin 1
Serpinb6c	97848	-1.55	-1.57	-1.64	serine (or cysteine) peptidase inhibitor, clade B, member 6c
Sfrp4	20379	-2.07	-2.28	-1.24	secreted frizzled-related protein 4
Slc15a1	56643	-1.1	-1.8	-1.13	solute carrier family 15 (oligopeptide transporter), member 1
Slc25a12	78830	-2.33	-2.29	-1.83	solute carrier family 25 (mitochondrial carrier, Aralar), member 12
Slc28a1	434203	-1.74	-1.48	-1.23	solute carrier family 28 (sodium-coupled nucleoside transporter), member 1
Slc47a1	67473	-1.04	-1.52	-1.25	solute carrier family 47, member 1
Slc5a11	233836	-1.28	-1.55	-1.58	solute carrier family 5 (sodium/glucose cotransporter), member 11
Slc5a4b	64454	-1.11	-2.49	-1.57	solute carrier family 5 (neutral amino acid transporters, system A), member 4b
Slc7a1	11987	-1.35	-1.68	-2.22	solute carrier family 7 (cationic amino acid transporter, y+ system), member 1
Socs3	12702	-1.51	-1.85	-1.87	suppressor of cytokine signaling 3
Sod2	20656	-1.06	-1.43	-1.32	superoxide dismutase 2, mitochondrial
Spats1	71020	-1.01	-1.39	-1.29	spermatogenesis associated, serine-rich 1
Spp1	20750	-4.35	-4.19	-2.05	secreted phosphoprotein 1
Stk31	77485	-1.91	-2.44	-1.2	serine threonine kinase 31
Stmn2	20257	-1.48	-1.85	-1.29	stathmin-like 2
Susd2	71733	-1.41	-1.78	-1.78	sushi domain containing 2
Syce1	74075	-2.35	-2.09	-1.69	synaptonemal complex central element protein 1
Tcea3	21401	-2.01	-2.2	-1.29	transcription elongation factor A (SII), 3
Tcl1	21432	-3.06	-3.31	-2.37	T-cell lymphoma breakpoint 1
Tdrd12	71981	-4.27	-3.25	-2.23	tudor domain containing 12
Tet1	52463	-2.32667	-2.63	-1.68667	tet oncogene 1
Tet2	214133	-1.89	-2.34	-2.22	tet oncogene family member 2
Tex14	83560	-2.01	-2.64	-2.26	testis expressed gene 14
Tgm1	21816	-2.21	-1.31	-2.05	transglutaminase 1, K polypeptide
Timp1	21857	-1.9	-1.72	-1.18	tissue inhibitor of metalloproteinase 1
Tm7sf3	67623	-1.52	-1.63	-1.46	transmembrane 7 superfamily member 3
Trap1a	22037	-2.92	-1.45	-1.3	tumor rejection antigen P1A
Trim25	217069	-1.31	-1.23	-1.08	tripartite motif-containing 25
Triml1	244448	-2.25	-2.45	-2.07	tripartite motif family-like 1
Triml2	622117	-3.5	-2.85	-1.93	tripartite motif family-like 2
Ttc39b	69863	-2.25	-2.09	-1.145	tetratricopeptide repeat domain 39B
Ttll6	237930	-1.06	-1.15	-1.18	tubulin tyrosine ligase-like family, member 6
Ttpa	50500	-1.24	-1.43	-1.16	tocopherol (alpha) transfer protein
Tubb3	22152	-1.82	-2.02	-1.24	tubulin, beta 3; tubulin, beta 3, pseudogene 1
Uchl1	22223	-3.04	-2.64	-1.11	ubiquitin carboxy-terminal hydrolase L1
Vmn2r-ps104	100041915	-1.84	-1.76	-1.09	vomeronasal 2, receptor, pseudogene 104
Zbtb32	58206	-1.21	-1.62	-1.27	zinc finger and BTB domain containing 32
Zfp229	381067	-1.4	-1.82	-1.34	zinc finger protein
Zfp296	63872	-2.15	-1.79	-1.15	zinc finger protein 296
Zfp42	22702	-5.06	-3.96	-1.85	zinc finger protein 42
Zfp57	22715	-1.88	-2.12	-1.11	zinc finger protein 57
Zfp640	386626	-4.806	-2.92	-1.805	zinc finger protein 640
Zp3	22788	-1.7	-1.82	-1.84	zona pellucida glycoprotein 3
Zswim1	71971	-1.74	-1.58	-1.08	zinc finger, SWIM domain containing 1

## Sheet: wt_Dnmt1KO up
Concordantly upregulated genes in wt and Dnmt1-/- EBs between d0-4
Gene symbol	Entrez Gene ID	Fold change wt	Fold change dnmt1-/-	Gene name
1110002B05Rik	104725	1.16	1.17	RIKEN cDNA 1110002B05 gene
1110032A03Rik	68721	1.37	1.28	RIKEN cDNA 1110032A03 gene; hypothetical protein LOC100048251
1110038D17Rik	68778	1.15	1.06	RIKEN cDNA 1110038D17 gene
1110051M20Rik	228356	1.15	1.21	RIKEN cDNA 1110051M20 gene
1700025G04Rik	69399	1.345	1.02	RIKEN cDNA 1700025G04 gene
2010106G01Rik	66552	1.08	1.11	RIKEN cDNA 2010106G01 gene
2610008E11Rik	72128	1.37	1.04	RIKEN cDNA 2610008E11 gene
6230427J02Rik	68176	1.96	2.03	RIKEN cDNA 6230427J02 gene
6330403K07Rik	103712	2.09	1.88	RIKEN cDNA 6330403K07 gene
9230110C19Rik	234912	1.42	1.36	RIKEN cDNA 9230110C19 gene
Ablim1	226251	1.1	1.02	actin-binding LIM protein 1
Adcy6	11512	1.29	1.55	adenylate cyclase 6
Adssl1	11565	2.03	1.1	adenylosuccinate synthetase like 1
Akt3	23797	1.39	1.53	thymoma viral proto-oncogene 3
Alg8	381903	1.23	1.06	asparagine-linked glycosylation 8 homolog (yeast, alpha-1,3-glucosyltransferase)
Amn1	232566	1.16	1.01	antagonist of mitotic exit network 1 homolog (S. cerevisiae)
Anxa4	11746	1.17	1.26	annexin A4
Apcdd1	494504	2.49	2.46	adenomatosis polyposis coli down-regulated 1
Arsa	11883	1.74	1.8	arylsulfatase A
B130016D09Rik	436015	2.28	2.09	RIKEN cDNA B130016D09 cDNA
Bach2	12014	1.1	1.08	BTB and CNC homology 2
Bambi	68010	2.32	1.49	BMP and activin membrane-bound inhibitor, homolog (Xenopus laevis)
Bmp2	12156	2.98	2.57	bone morphogenetic protein 2
Bmp5	12160	3.24	3.61	bone morphogenetic protein 5
Bmper	73230	3.16	2.97	BMP-binding endothelial regulator
Camk1g	215303	1.05	1.26	calcium/calmodulin-dependent protein kinase I gamma
Capn6	12338	4.56	3.61	calpain 6
Casd1	213819	1.41	1.02	CAS1 domain containing 1; similar to O-acetyltransferase
Ccng2	12452	2.44	1.35	cyclin G2
Cd24a	12484	1.68	1.54	CD24a antigen
Cd44	12505	1.8	1.17	CD44 antigen
Cd99l2	171486	1.42	1.07	CD99 antigen-like 2
Cdx2	12591	2.26	1.24	caudal type homeo box 2
Cer1	12622	2.28	3.15	cerberus 1 homolog (Xenopus laevis)
Cfc1	12627	2.84	2.77	cripto, FRL-1, cryptic family 1
Cgnl1	68178	1.79	1.58	cingulin-like 1
Chst14	72136	1.22	1.47	carbohydrate (N-acetylgalactosamine 4-0) sulfotransferase 14
Clic6	209195	2.63	2.21	chloride intracellular channel 6
Cnksr2	245684	2.36	1.29	connector enhancer of kinase suppressor of Ras 2
Col1a1	12842	1.22	1.43	collagen, type I, alpha 1
Crb2	241324	2.01	1.64	crumbs homolog 2 (Drosophila)
Cttnbp2	30785	1.08	1.14	cortactin binding protein 2
Cyp4f15	106648	1.4	1.19	cytochrome P450, family 4, subfamily f, polypeptide 15
Dkk1	13380	2.15	2.27	dickkopf homolog 1 (Xenopus laevis)
Dlg5	71228	1.24	1.07	discs, large homolog 5 (Drosophila)
Dok4	114255	2.95	1.95	docking protein 4
E330009J07Rik	243780	1.02	1.19	RIKEN cDNA E330009J07 gene
E330027M22Rik	100038419	2.46	1.67	RIKEN cDNA gene, E330027M22Rik
Ednra	13617	1.83	1.38	endothelin receptor type A
Efemp2	58859	1.07	1.04	epidermal growth factor-containing fibulin-like extracellular matrix protein 2
Efha1	68514	1.23	1.38	EF hand domain family A1
Efna1	13636	2.26	1.51	ephrin A1
Efnb1	13641	1.4	1.2	ephrin B1
Eid1	58521	1.49	1.47	EP300 interacting inhibitor of differentiation 1
Emb	13723	1.39	1.62	embigin
Extl2	58193	1.09	1.2	exostoses (multiple)-like 2
Fam55d	244853	1	1.04	family with sequence similarity 55, member D
Fbln2	14115	1.44	1.58	fibulin 2
Fbn1	14118	1.68	1.68	fibrillin 1
Fbn2	14119	2.44	1.7	similar to fibrillin 2; fibrillin 2
Fgf3	14174	2.52	1.77	fibroblast growth factor 3
Fkbp14	231997	1.34	1.02	FK506 binding protein 14
Foxf1a	15227	4.015	3.255	forkhead box F1a
Foxo4	54601	1.65	1.35	forkhead box O4
Frat1	14296	1.13	1.14	frequently rearranged in advanced T-cell lymphomas
Frem1	329872	1.66	1.72	Fras1 related extracellular matrix protein 1
Frmd6	319710	1.22	1.33	predicted gene 5780; FERM domain containing 6
Fstl1	14314	1.19	1.3	follistatin-like 1
Fut10	171167	1.14	1.32	fucosyltransferase 10
Fut11	73068	1.01	1.17	fucosyltransferase 11
Galnt1	14423	1.42	1.57	UDP-N-acetyl-alpha-D-galactosamine:polypeptide N-acetylgalactosaminyltransferase 1
Galnt7	108150	1.67	1.36	UDP-N-acetyl-alpha-D-galactosamine: polypeptide N-acetylgalactosaminyltransferase 7
Gata2	14461	1.43	1.64	GATA binding protein 2
Gata4	14463	2.19	2.67	GATA binding protein 4
Gem	14579	1.66	1.39	GTP binding protein (gene overexpressed in skeletal muscle)
Gm10397	100038401	1.5	1.58	predicted gene 10397
Gm9958	791294	1.17	1.03	predicted gene 9958
Gnas	14683	1.14	1.535	GNAS (guanine nucleotide binding protein, alpha stimulating) complex locus
Gnb4	14696	1.44	1.05	guanine nucleotide binding protein (G protein), beta 4
Gpc3	14734	2.89	2.12	glypican 3
Greb1	268527	2.28	2.21	gene regulated by estrogen in breast cancer protein
Gsbs	19051	1.45	1.28	G substrate
Gulp1	70676	1.71	1.6	GULP, engulfment adaptor PTB domain containing 1
H1f0	14958	1.88	1.69	H1 histone family, member 0
Hand1	15110	2.92	2.18	heart and neural crest derivatives expressed transcript 1
Hes1	15205	1.09	1.02	hairy and enhancer of split 1 (Drosophila)
Hmga2	15364	1.73	2.13	predicted gene 7996; high mobility group AT-hook 2
Hoxb2	103889	1.94	1.43	homeo box B2
Ifngr2	15980	1.28	1.05	interferon gamma receptor 2
Igf2	16002	3.39	1.53	insulin-like growth factor 2
Il10rb	16155	1.23	1.39	interleukin 10 receptor, beta
Ip6k2	76500	1.1	1	hypothetical protein LOC100044300; inositol hexaphosphate kinase 2
Isl1	16392	1.99	1.07	ISL1 transcription factor, LIM/homeodomain
Kcnmb4	58802	1.13	1.14	potassium large conductance calcium-activated channel, subfamily M, beta member 4
Kif21b	16565	1.67	1.05	kinesin family member 21B
Klhl23	277396	1	1.2	kelch-like 23 (Drosophila)
Lama4	16775	3.06	2.34	laminin, alpha 4
Lbh	77889	1.11	1.14	limb-bud and heart
Lgr5	14160	2.92	2.79	leucine rich repeat containing G protein coupled receptor 5
Lhfpl2	218454	2.42	2.26	lipoma HMGIC fusion partner-like 2
Lhx1	16869	2.38	3.01	LIM homeobox protein 1
Lix1l	280411	1.51	1.18	Lix1-like
Lrp1	16971	1.95	1.19	low density lipoprotein receptor-related protein 1
Lsp1	16985	1.22	1.23	lymphocyte specific 1
Maml3	433586	1.25	1.22	mastermind like 3 (Drosophila)
Man1c1	230815	1.37	1.03	mannosidase, alpha, class 1C, member 1
Man2a2	140481	1	1.01	mannosidase 2, alpha 2
Meis2	17536	1.45	1.52	Meis homeobox 2
Mfap2	17150	1.19	1.06	microfibrillar-associated protein 2
Morc4	75746	2.75	2.66	microrchidia 4
Mospd1	70380	1.86	1.24	predicted gene 2147; motile sperm domain containing 1
Ms4a4d	66607	2.67	2.26	membrane-spanning 4-domains, subfamily A, member 4D
Msx2	17702	3.35	2.55	similar to homeobox protein; homeobox, msh-like 2
Nfxl1	100978	2.18	1.91	nuclear transcription factor, X-box binding-like 1
Nkd1	93960	2.04	2.24	naked cuticle 1 homolog (Drosophila); similar to naked cuticle 1 homolog
Nrk	27206	1.73	1.44	Nik related kinase
Nrp1	18186	5.31	4.62	neuropilin 1
Nxf7	170722	2.08	2.85	nuclear RNA export factor 7
Opn3	13603	1.81	1.71	opsin 3
Pcmtd2	245867	1.55	1.02	protein-L-isoaspartate (D-aspartate) O-methyltransferase domain containing 2
Pdgfrb	18596	2.25	1.28	platelet derived growth factor receptor, beta polypeptide
Pigp	56176	1.64	1.22	phosphatidylinositol glycan anchor biosynthesis, class P; predicted gene 9001
Pknox2	208076	1.07	1.12	Pbx/knotted 1 homeobox 2
Plac1	56096	3.16	2.3	placental specific protein 1
Plxna2	18845	1.67	1.16	plexin A2
Pmp22	18858	3.84	4.33	peripheral myelin protein 22
Polg	18975	1.16	1.04	polymerase (DNA directed), gamma
Ppic	19038	2.48	2.46	peptidylprolyl isomerase C
Prdm6	225518	3.45	3.07	PR domain containing 6
Prkar2b	19088	2.71	1.82	protein kinase, cAMP dependent regulatory, type II beta
Prox1	19130	1.93	1.56	prospero-related homeobox 1
Prss12	19142	1.11	1.59	protease, serine, 12 neurotrypsin (motopsin)
Pth1r	19228	1.13	1.24	parathyroid hormone 1 receptor
Ptpla	30963	1.38	1.26	protein tyrosine phosphatase-like (proline instead of catalytic arginine), member a
Rcn1	19672	1.5	1.27	reticulocalbin 1
Reck	53614	1.7	1.06	reversion-inducing-cysteine-rich protein with kazal motifs; similar to Reversion-inducing cysteine-rich protein with Kazal motifs precursor (mRECK)
Rftn1	76438	2.13	2.26	raftlin lipid raft linker 1
Rgs5	19737	2.98	1.91	regulator of G-protein signaling 5
Rhou	69581	1.13	1.48	ras homolog gene family, member U
Rnf130	59044	1.14	1.19	ring finger protein 130; similar to Ring finger protein 130
Rnf19a	30945	1.5	1.02	ring finger protein 19A
Rora	19883	1.82	1.2	RAR-related orphan receptor alpha
Rps6ka6	67071	1.58	1.3	ribosomal protein S6 kinase polypeptide 6
Runx1	12394	1.9	2.61	runt related transcription factor 1
Sccpdh	109232	1.8	1.51	similar to Saccharopine dehydrogenase (putative); saccharopine dehydrogenase (putative)
Sdc2	15529	1.2	1.22	syndecan 2
Sdc3	20970	1.08	1.16	syndecan 3
Sdcbp	53378	1.15	1.27	similar to syntenin; syndecan binding protein
Sema3a	20346	1.76	1.63	sema domain, immunoglobulin domain (Ig), short basic domain, secreted, (semaphorin) 3A; hypothetical protein LOC100044161
Sema6d	214968	1.49	1.71	sema domain, transmembrane domain (TM), and cytoplasmic domain, (semaphorin) 6D
Senp7	66315	1.63	1.28	SUMO1/sentrin specific peptidase 7
Serpinh1	12406	1.3	1.35	serine (or cysteine) peptidase inhibitor, clade H, member 1
Sgcb	24051	1.5	1.56	sarcoglycan, beta (dystrophin-associated glycoprotein)
Sh3kbp1	58194	1.11	1.04	SH3-domain kinase binding protein 1
Sh3pxd2b	268396	1.22	1.14	SH3 and PX domains 2B
Slc22a21	56517	1.3	1.51	solute carrier family 22 (organic cation transporter), member 21
Slc36a4	234967	1.25	1.15	solute carrier family 36 (proton/amino acid symporter), member 4
Slc44a5	242259	1.91	2.58	solute carrier family 44, member 5
Slc9a6	236794	1.31	1.02	solute carrier family 9 (sodium/hydrogen exchanger), member 6
Smad3	17127	1.43	1.19	MAD homolog 3 (Drosophila)
Smad6	17130	2.49	2.06	MAD homolog 6 (Drosophila)
Smarca2	67155	1.79	1.8	SWI/SNF related, matrix associated, actin dependent regulator of chromatin, subfamily a, member 2
Snx1	56440	1.15	1.11	sorting nexin 1
Snx6	72183	1.12	1.11	similar to sorting nexin 6; sorting nexin 6
Sox17	20671	1.41	1.01	SRY-box containing gene 17
Spin2	278240	2.7	1.55	spindlin family, member 2
Stard13	243362	1.14	1.28	StAR-related lipid transfer (START) domain containing 13; similar to serologically defined colon cancer antigen 13
Stard8	236920	3.11	2.15	START domain containing 8
Stat5b	20851	1.27	1.21	signal transducer and activator of transcription 5B
Stx18	71116	1.06	1.17	syntaxin 18
Tbc1d12	209478	1.12	1.22	TBC1D12: TBC1 domain family, member 12
Tbx3	21386	1.89	1.11	T-box 3
Tceal1	237052	1.5	1.52	transcription elongation factor A (SII)-like 1
Tgfb1	21803	1.24	1.09	transforming growth factor, beta 1
Tgfb2	21808	1.57	1.4	transforming growth factor, beta 2
Timp2	21858	1.28	1.3	tissue inhibitor of metalloproteinase 2
Tlcd2	380712	1.03	1.06	TLC domain containing 2
Tm6sf1	107769	1.1	1.6	transmembrane 6 superfamily member 1
Tmem106b	71900	1.01	1.03	transmembrane protein 106B
Tmem132a	98170	1.01	1.11	transmembrane protein 132A
Tmem22	245020	2.57	2.99	transmembrane protein 22
Tmem88	67020	1.31	1.17	transmembrane protein 88
Tmem9b	56786	1.27	1.08	TMEM9 domain family, member B
Tmprss2	50528	2.36	1.96	transmembrane protease, serine 2
Tnfrsf1a	21937	1.5	1.08	tumor necrosis factor receptor superfamily, member 1a
Top2b	21974	1.92	1.69	topoisomerase (DNA) II beta
Trpc3	22065	3.12	3.12	transient receptor potential cation channel, subfamily C, member 3
Tspan12	269831	1.16	1.1	tetraspanin 12
Tspan2	70747	1.65	1.29	tetraspanin 2
Ube2h	22214	1.9	1.26	predicted gene 2058; similar to Ubiquitin-conjugating enzyme UbcH2; ubiquitin-conjugating enzyme E2H
Ugdh	22235	1.17	1.11	UDP-glucose dehydrogenase
Uhrf2	109113	1.89	1.8	ubiquitin-like, containing PHD and RING finger domains 2
Ulk2	29869	3.78	2.14	Unc-51 like kinase 2 (C. elegans)
Unc5c	22253	1.93	1.41	unc-5 homolog C (C. elegans)
Usp3	235441	1.11	1.18	ubiquitin specific peptidase 3
Usp47	74996	1.39	1.14	ubiquitin specific peptidase 47
Usp51	635253	1.35	1.46	ubiquitin specific protease 51
Vamp4	53330	1.8	1.03	vesicle-associated membrane protein 4
Vasn	246154	1.39	1.79	vasorin
Vgll4	232334	2.76	2.19	vestigial like 4 (Drosophila)
Vldlr	22359	2.12	2.02	very low density lipoprotein receptor
Vstm2b	58188	1.46	1.63	hypothetical protein LOC100045106; V-set and transmembrane domain containing 2B
Wnt2	22413	3.08	3.17	wingless-related MMTV integration site 2
Wnt5a	22418	1.42	1.62	wingless-related MMTV integration site 5A
Zc3hav1	78781	1.39	1.31	zinc finger CCCH type, antiviral 1
Zcchc11	230594	1.02	1.12	zinc finger, CCHC domain containing 11
Zcchc12	72693	1.21	1.25	zinc finger, CCHC domain containing 12
Zfp334	228876	1.05	1.02	zinc finger protein 334
Zfpm1	22761	1.38	1.55	zinc finger protein, multitype 1; similar to FOG
Zkscan3	72739	1.09	1.11	zinc finger with KRAB and SCAN domains 3

## Sheet: wt_Dnmt1KO down
Concordantly downregulated genes in wt and Dnmt1-/- EBs between d0-4
Gene symbol	Entrez Gene ID	Fold change wt	Fold change dnmt1-/-	Gene name
1700019D03Rik	67080	-2.18	-2.1	RIKEN cDNA 1700019D03 gene
1700029I01Rik	70005	-1.84	-1.33	predicted gene 13251; predicted gene, OTTMUSG00000010657; RIKEN cDNA 1700029I01 gene
2410012M07Rik	71979	-1.41	-1.68	RIKEN cDNA 2410012M07 gene
2610305D13Rik	112422	-3.47	-2.19	RIKEN cDNA 2610305D13 gene
2610528J11Rik	66451	-1.29	-1.06	RIKEN cDNA 2610528J11 gene
2900011O08Rik	67254	-1.37	-1.2	RIKEN cDNA 2900011O08 gene
4930519F16Rik	75106	-1.05	-1.24	RIKEN cDNA 4930519F16 gene
4932441K18Rik	353170	-1.02	-1.07	predicted gene 8258; similar to factor inhibiting activating transcription factor 4 (ATF4)-mediated transcription; RIKEN cDNA 4932441K18 gene
9630033F20Rik	319801	-1.24	-1.18	RIKEN cDNA 9630033F20 gene; similar to RIKEN cDNA 9630033F20 gene
A830080D01Rik	382252	-1.25	-1.09	RIKEN cDNA A830080D01 gene
Abcc4	239273	-2.28	-1.6	ATP-binding cassette, sub-family C (CFTR/MRP), member 4
Acsl1	14081	-1.14	-1.14	acyl-CoA synthetase long-chain family member 1
Actr3b	242894	-1.41	-1.32	ARP3 actin-related protein 3 homolog B (yeast)
Adam23	23792	-2.14	-1.28	a disintegrin and metallopeptidase domain 23; similar to ADAM23
Agtrap	11610	-1.18	-1.29	angiotensin II, type I receptor-associated protein
Alg13	67574	-1.88	-1.73	asparagine-linked glycosylation 13 homolog (S. cerevisiae)
Ankrd45	73844	-1.26	-1.41	ankyrin repeat domain 45
Ano9	71345	-1.39	-2.06	anoctamin 9
Anxa11	11744	-1.79	-1.17	annexin A11; predicted gene 2260; predicted gene 2274
Apobec1	11810	-1.39	-1.32	apolipoprotein B mRNA editing enzyme, catalytic polypeptide 1
Apobec3	80287	-1.91	-2.08	apolipoprotein B mRNA editing enzyme, catalytic polypeptide 3
Aqp3	11828	-1.47	-1.98	aquaporin 3
Arhgap30	226652	-1.24	-1.41	Rho GTPase activating protein 30
Arhgef3	71704	-1.77	-1.55	Rho guanine nucleotide exchange factor (GEF) 3
Ass1	11898	-1.575	-1.84	argininosuccinate synthetase 1
Avpi1	69534	-1.1	-1.12	arginine vasopressin-induced 1
B3gnt7	227327	-1.31	-1	UDP-GlcNAc:betaGal beta-1,3-N-acetylglucosaminyltransferase 7
B4galnt3	330406	-1.04	-1.52	beta-1,4-N-acetyl-galactosaminyl transferase 3
BC032203	210982	-1.51	-1.4	cDNA sequence BC032203
Bcat2	12036	-1.18	-1.18	branched chain aminotransferase 2, mitochondrial
Bnipl	171388	-1.13	-1.39	BCL2/adenovirus E1B 19kD interacting protein like
C330016O10Rik	212706	-1.76	-1.45	RIKEN cDNA C330016O10 gene
C77370	245555	-2.17	-1.62	expressed sequence C77370
Calcoco2	76815	-2.865	-2.745	predicted gene 11701; calcium binding and coiled-coil domain 2
Cbfa2t2	12396	-1.07	-1.06	core-binding factor, runt domain, alpha subunit 2, translocated to, 2 (human)
Cbx7	52609	-1.63	-1.37	chromobox homolog 7
Ccnb1ip1	239083	-1.27	-1.04	cyclin B1 interacting protein 1
Ccne1	12447	-1.92	-1.45	cyclin E1
Ccrn4l	12457	-1.49	-1.29	similar to carbon catabolite repression 4 protein homolog; CCR4 carbon catabolite repression 4-like (S. cerevisiae)
Cdh3	12560	-1.27	-1.39	cadherin 3
Cdv3	321022	-2.32	-1.59	carnitine deficiency-associated gene expressed in ventricle 3; predicted gene 7236
Ceacam1	26365	-1.41	-1.74	carcinoembryonic antigen-related cell adhesion molecule 1; carcinoembryonic antigen-related cell adhesion molecule 2
Chchd10	103172	-2.88	-2.53	coiled-coil-helix-coiled-coil-helix domain containing 10
Chd9	109151	-2.1	-1.29	chromodomain helicase DNA binding protein 9
Ckb	12709	-2.83	-1.6	similar to creatine kinase, brain; predicted gene 12892; creatine kinase, brain
Cnnm2	94219	-1.23	-1.23	cyclin M2
Cpt1a	12894	-1.93	-1.48	carnitine palmitoyltransferase 1a, liver
Csrnp1	215418	-1.02	-1.16	cysteine-serine-rich nuclear protein 1
Ctbp2	13017	-1.5	-1.27	C-terminal binding protein 2
Dapp1	26377	-1.89	-1.29	dual adaptor for phosphotyrosine and 3-phosphoinositides 1
Dazl	13164	-1.22	-1.48	deleted in azoospermia-like
Dclk2	70762	-1.07	-1.62	doublecortin-like kinase 2
Ddx58	230073	-1.9	-1.75	DEAD (Asp-Glu-Ala-Asp) box polypeptide 58
Dennd2c	329727	-1.45	-1.48	DENN/MADD domain containing 2C
Diap1	13367	-1.21	-1.05	diaphanous homolog 1 (Drosophila)
Dmrt1	50796	-1.42	-1.54	doublesex and mab-3 related transcription factor 1
Dmrtc1c	71083	-1.53	-1.08	DMRT-like family C1c2; DMRT-like family C1c
Dnajc21	78244	-1.44	-1.61	DnaJ (Hsp40) homolog, subfamily C, member 21
Dnajc6	72685	-2.09	-1.88	DnaJ (Hsp40) homolog, subfamily C, member 6
Dock6	319899	-1.09	-1.17857	dedicator of cytokinesis 6
Dppa3	73708	-1.625	-1.655	developmental pluripotency-associated 3; predicted gene 6269
Dppa4	73693	-3.89	-2.66	predicted gene 5501; developmental pluripotency associated 4
Dppa5a	434423	-3.62	-2.27	developmental pluripotency associated 5A; similar to developmental pluripotency associated 5; hypothetical protein LOC674522
Duxbl	278672	-1.06667	-1.16	predicted gene 10394; predicted gene 10391; double homeobox B-like
Efhd1	98363	-1.37	-1.34	EF hand domain containing 1
Elavl3	15571	-1.18	-1.1	ELAV (embryonic lethal, abnormal vision, Drosophila)-like 3 (Hu antigen C)
En2	13799	-1.05	-1.61	engrailed 2
Enah	13800	-1.28	-1.34	enabled homolog (Drosophila)
Enpp3	209558	-4.06	-2.3	ectonucleotide pyrophosphatase/phosphodiesterase 3
Epb4.1l4a	13824	-1.53	-1.28	erythrocyte protein band 4.1-like 4a
Epb4.9	13829	-1.38	-1.21	erythrocyte protein band 4.9
Epha2	13836	-2.47	-1.74	Eph receptor A2
Ephx2	13850	-1.6	-2.19	epoxide hydrolase 2, cytoplasmic
Eras	353283	-1.43	-1.3	ES cell-expressed Ras
Etv5	104156	-1.94	-1.715	ets variant gene 5
Ezr	22350	-1.19	-1.02	ezrin; hypothetical protein LOC100044177
Fabp3	14077	-1.495	-1.42	fatty acid binding protein 3, muscle and heart; similar to mammary-derived growth inhibitor
Fam169a	320557	-1.42	-1.33	family with sequence similarity 169, member A
Fam178b	381337	-1.67	-1.39	family with sequence similarity 178, member B
Fgd4	224014	-1.27	-1.51	FYVE, RhoGEF and PH domain containing 4
Fkbp5	14229	-1.4	-1.32	FK506 binding protein 5
Frrs1	20321	-1.88	-1.69	ferric-chelate reductase 1
Fut9	14348	-1.96	-1.56	fucosyltransferase 9
Fzd5	14367	-1.63	-1.44	frizzled homolog 5 (Drosophila)
Gab1	14388	-2.29	-1.8	growth factor receptor bound protein 2-associated protein 1
Gap43	14432	-2	-1.12	growth associated protein 43
Gca	227960	-1.68	-1.09	grancalcin
Gcnt2	14538	-1.89	-1.5	glucosaminyl (N-acetyl) transferase 2, I-branching enzyme
Gldc	104174	-1.62	-1.08	glycine decarboxylase
Gm10451	100041694	-2.05	-1.2	hypothetical protein LOC100041694
Gm12569	622699	-2	-1.6	predicted gene 12569
Gm13225	622846	-3.81	-2.51	predicted gene 13225
Gm13235	385211	-3.81	-2.51	predicted gene 13235
Gm13939	100038454	-2.38	-2.33	predicted gene 13939
Gm6762	627480	-1.47	-1.16	cDNA sequence BC004728; predicted gene 6762
Gm6792	627821	-2.52	-2.06	predicted gene 6792
Gng3	14704	-2.26	-1.81	guanine nucleotide binding protein (G protein), gamma 3
Grhl1	195733	-1.17	-1.18	grainyhead-like 1 (Drosophila); similar to Grhl1 protein
Grhl2	252973	-1.46	-1.44	grainyhead-like 2 (Drosophila)
Gsta4	14860	-1.48	-1.32	glutathione S-transferase, alpha 4
Hap1	15114	-1.06	-1.08	huntingtin-associated protein 1
Helb	117599	-1.07	-1.33	helicase (DNA) B
Hexb	15212	-1.34	-1.46	hexosaminidase B
Hhip	15245	-1.65	-1.59	Hedgehog-interacting protein
Hpdl	242642	-1.28	-1.02	4-hydroxyphenylpyruvate dioxygenase-like
Hspb1	15507	-1.73	-1.585	heat shock protein 1
Hspbap1	66667	-1.2	-1.05	Hspb associated protein 1
Ifitm3	66141	-1.78	-1.16	interferon induced transmembrane protein 3
Impa2	114663	-1.15	-1.11	inositol (myo)-1(or 4)-monophosphatase 2
Ina	226180	-2.54	-1.905	internexin neuronal intermediate filament protein, alpha
Ino80	68142	-1.13	-1.53	INO80 homolog (S. cerevisiae); similar to yeast INO80-like protein
Irak3	73914	-1.98	-2.17	interleukin-1 receptor-associated kinase 3
Itga6	16403	-1.87	-1.32	integrin alpha 6
Itpk1	217837	-1.49	-1.49	inositol 1,3,4-triphosphate 5/6 kinase
Jarid2	16468	-1.6	-1.8	jumonji, AT rich interactive domain 2
Jub	16475	-1.63	-1.21	ajuba
Kat2b	18519	-2.08	-1.94	K(lysine) acetyltransferase 2B; predicted gene 5109
Kbtbd11	74901	-1.62	-1.65	kelch repeat and BTB (POZ) domain containing 11
Kcnk5	16529	-1.52	-1.8	potassium channel, subfamily K, member 5
Kdm4c	76804	-1.21	-1.17	lysine (K)-specific demethylase 4C
Kirrel2	243911	-1.27	-1.79	kin of IRRE like 2 (Drosophila)
Klf3	16599	-1.51	-1.16	Kruppel-like factor 3 (basic); similar to BKLF
Klf5	12224	-2.02	-1.53	Kruppel-like factor 5
Klf9	16601	-1.86	-1.86	Kruppel-like factor 9
L1td1	381591	-3.56	-2.46	LINE-1 type transposase domain containing 1
L3mbtl2	214669	-1.29	-1.51	l(3)mbt-like 2 (Drosophila)
Lck	16818	-1.41	-1.26	lymphocyte protein tyrosine kinase
Lefty1	13590	-3.97	-3.78	left right determination factor 1
Lima1	65970	-1.69	-1.4	LIM domain and actin binding 1
Liph	239759	-3.44	-3.68	lipase, member H
Lrrc34	71827	-2.24	-1.7	leucine rich repeat containing 34
Lrrc8d	231549	-1.11	-1.44	leucine rich repeat containing 8D
Ltbp4	108075	-1.39	-1.21	latent transforming growth factor beta binding protein 4
Manba	110173	-1.32	-1.52	mannosidase, beta A, lysosomal
Mcf2	109904	-2.7	-2.31	mcf.2 transforming sequence
Mep1b	17288	-1.54	-1.1	meprin 1 beta
Mkrn1	54484	-2.22	-1.84	makorin, ring finger protein, 1
Mkrn1-ps1	353327	-2.04	-1.74	makorin, ring finger protein 1, pseudogene 1
Mllt6	246198	-1.02	-1.01	myeloid/lymphoid or mixed-lineage leukemia (trithorax homolog, Drosophila); translocated to, 6
Mov10	17454	-1.8	-1.81	Moloney leukemia virus 10; predicted gene 7357
Msh6	17688	-1.36	-1.29	mutS homolog 6 (E. coli)
Mtap7	17761	-1.64	-1.49	microtubule-associated protein 7
Mtmr7	54384	-1.16	-1.26	myotubularin related protein 7
Muc3	666339	-1.22	-1.33	mucin 3, intestinal
Mvp	78388	-1.08	-1.25	major vault protein
Mybl2	17865	-1.97	-1.83	myeloblastosis oncogene-like 2
Mycn	18109	-2.01	-1.24	v-myc myelocytomatosis viral related oncogene, neuroblastoma derived (avian)
Myo10	17909	-1.04	-1.01	myosin X
Nanog	71950	-2.59	-2.04	similar to Nanog homeobox; Nanog homeobox
Nav2	78286	-1.78	-1.23	neuron navigator 2
Nid2	18074	-1.5	-1.36	nidogen 2
Nodal	18119	-2.21	-1.82	nodal
Nom1	433864	-3.27	-1.92	nucleolar protein with MIF4G domain 1
Notum	77583	-1.16	-1.86	notum pectinacetylesterase homolog (Drosophila)
Nr0b1	11614	-5.6	-4.25	nuclear receptor subfamily 0, group B, member 1
Nup210	54563	-1.17	-1.02	nucleoporin 210
Olfr985	258854	-1.27	-1.84	olfactory receptor 985
Pax6	18508	-1.78	-2.13	paired box gene 6
Pcolce2	76477	-2.17	-1.67	procollagen C-endopeptidase enhancer 2
Pcsk6	18553	-1.08	-1.1	proprotein convertase subtilisin/kexin type 6
Pde1b	18574	-1.79	-1.92	phosphodiesterase 1B, Ca2+-calmodulin dependent
Pdzd4	245469	-2.44	-1.36	PDZ domain containing 4
Phc1	13619	-2.08	-1.58	polyhomeotic-like 1 (Drosophila)
Phf17	269424	-2.49	-1.75	PHD finger protein 17
Pipox	19193	-3.23	-2.8	pipecolic acid oxidase
Pla2g1b	18778	-3.79	-3.11	phospholipase A2, group IB, pancreas
Plcb4	18798	-1.23	-1.12	phospholipase C, beta 4
Plcg2	234779	-1.44	-1.14	phospholipase C, gamma 2
Plekha7	233765	-1.04	-1.1	pleckstrin homology domain containing, family A member 7
Plk3	12795	-1.88	-2.08	polo-like kinase 3 (Drosophila)
Pls1	102502	-1.05	-1.14	plastin 1 (I-isoform)
Pltp	18830	-1.32	-1.24	phospholipid transfer protein
Pml	18854	-2.06	-1.89	promyelocytic leukemia
Pmm1	29858	-1.27	-1.02	phosphomannomutase 1
Pnldc1	240023	-2.02	-1.49	poly(A)-specific ribonuclease (PARN)-like domain containing 1
Pou5f1	18999	-2.64	-1.66	POU domain, class 5, transcription factor 1
Ppm1j	71887	-1.06	-1.24	protein phosphatase 1J
Prdm14	383491	-1.12	-2.16	PR domain containing 14
Prrg4	228413	-2.02	-1.18	proline rich Gla (G-carboxyglutamic acid) 4 (transmembrane); similar to Transmembrane gamma-carboxyglutamic acid protein 4 precursor (Proline-rich Gla protein 4) (Proline-rich gamma-carboxyglutamic acid protein 4)
Pycr2	69051	-1.2	-1.21	pyrroline-5-carboxylate reductase family, member 2
Ramp3	56089	-1.7	-1.32	receptor (calcitonin) activity modifying protein 3; similar to receptor activity modifying protein 3
Ranbp17	66011	-1.56	-1.31	RAN binding protein 17
Rarg	19411	-1.34	-1.46	retinoic acid receptor, gamma
Rasgrp2	19395	-1.43	-1.37	RAS, guanyl releasing protein 2
Rbpj	19664	-2.13	-2.005	recombination signal binding protein for immunoglobulin kappa J region
Rest	19712	-1.75	-1.72	RE1-silencing transcription factor
Rif1	51869	-1.18	-1.2	Rap1 interacting factor 1 homolog (yeast)
Rnf165	225743	-1.34	-1.3	ring finger protein 165
Rpl39l	68172	-2.26	-1.79	ribosomal protein L39-like
Rpp25	102614	-2.06	-2.1	ribonuclease P 25 subunit (human)
Scrn1	69938	-1.26	-1.21	secernin 1
Sema4b	20352	-1.18	-1.1	sema domain, immunoglobulin domain (Ig), transmembrane domain (TM) and short cytoplasmic domain, (semaphorin) 4B
Sema4d	20354	-1.69	-1.69	sema domain, immunoglobulin domain (Ig), transmembrane domain (TM) and short cytoplasmic domain, (semaphorin) 4D
Sh3gl2	20404	-1.62	-1.4	SH3-domain GRB2-like 2
Si	20431	-1.35	-1.45	silver
Six1	20471	-1.7	-1.71	sine oculis-related homeobox 1 homolog (Drosophila)
Slc12a6	107723	-1.675	-1.415	solute carrier family 12, member 6
Slc12a8	171286	-1.48	-1.67	solute carrier family 12 (potassium/chloride transporters), member 8
Slc17a9	228993	-1.4	-1.54	solute carrier family 17, member 9
Slc23a1	20522	-1.71	-1.23	solute carrier family 23 (nucleobase transporters), member 1
Slc25a40	319653	-1.37	-1.03	solute carrier family 25, member 40
Slc27a2	26458	-3.13	-2.21	solute carrier family 27 (fatty acid transporter), member 2
Slc37a1	224674	-1.81	-1.22	solute carrier family 37 (glycerol-3-phosphate transporter), member 1
Slc39a14	213053	-1.16	-1.4	solute carrier family 39 (zinc transporter), member 14
Slc4a11	269356	-1.03	-1.12	solute carrier family 4, sodium bicarbonate transporter-like, member 11
Slc6a15	103098	-1.5	-1.12	solute carrier family 6 (neurotransmitter transporter), member 15
Slc7a3	11989	-3.09	-2.43	solute carrier family 7 (cationic amino acid transporter, y+ system), member 3
Slc7a7	20540	-2.19	-1.61	solute carrier family 7 (cationic amino acid transporter, y+ system), member 7
Smoc1	64075	-1.39	-1.07	SPARC related modular calcium binding 1
Smpdl3b	100340	-1.64	-1.56	sphingomyelin phosphodiesterase, acid-like 3B
Sohlh2	74434	-1.77	-1.36	spermatogenesis and oogenesis specific basic helix-loop-helix 2
Sox2	20674	-3.59	-2.65	SRY-box containing gene 2
Spata22	380709	-1.04	-1.03	spermatogenesis associated 22; olfactory receptor 20
Spic	20728	-1.5	-1.77	Spi-C transcription factor (Spi-1/PU.1 related)
Spry4	24066	-2.25	-2.12	sprouty homolog 4 (Drosophila)
Stat4	20849	-1.97	-1.33	signal transducer and activator of transcription 4
Sult6b1	73671	-1.3	-1.58	sulfotransferase family, cytosolic, 6B, member 1
Syt11	229521	-1.55	-1.5	synaptotagmin XI; similar to synaptotagmin XI
Syt9	60510	-1.39	-1.05	synaptotagmin IX
Tcf15	21407	-2.29	-1.82	transcription factor 15
Tcfcp2l1	81879	-2.96	-2.47	transcription factor CP2-like 1
Tcfe3	209446	-1.22	-1.07	transcription factor E3
Tdh	433463	-4.71	-2.735	L-threonine dehydrogenase; predicted gene 13929
Tesk2	230661	-1.25	-1.3	testis-specific kinase 2
Tex11	83558	-2.17	-1.28	testis expressed gene 11
Tex19.1	73679	-2.32	-1.48	testis expressed gene 19.1
Tjp2	21873	-1.33	-1.18	tight junction protein 2
Tle4	21888	-1.95	-1.32	transducin-like enhancer of split 4, homolog of Drosophila E(spl)
Tm4sf5	75604	-1.25	-1.01	transmembrane 4 superfamily member 5
Tmem63a	208795	-1.01	-1.13	transmembrane protein 63a
Tmem8	60455	-1.24	-1.03	transmembrane protein 8 (five membrane-spanning domains)
Tns3	319939	-2.01	-1.95	tensin 3
Tpd52	21985	-1.175	-1.1	similar to Tpd52 protein; tumor protein D52
Trim13	66597	-1.82	-1.34	tripartite motif-containing 13; predicted gene 9359
Trim2	80890	-1.52	-1.6	tripartite motif-containing 2
Trim6	94088	-1.03	-1.46	tripartite motif-containing 6; similar to Tripartite motif protein 6
Tst	22117	-1.13	-1.18	thiosulfate sulfurtransferase, mitochondrial
Tuba3a	22144	-1.02	-1.09	predicted gene 5366; tubulin, alpha 3B; tubulin, alpha 3A
Tuba4a	22145	-1.44	-1.43	tubulin, alpha 4A
Twf2	23999	-1.26	-1.47	twinfilin, actin-binding protein, homolog 2 (Drosophila)
Ubxn2a	217379	-1.18	-1.12	UBX domain protein 2A; predicted gene 6245
Ulk1	22241	-1.03	-1.2	Unc-51 like kinase 1 (C. elegans)
Usp26	83563	-3.45	-1.9	ubiquitin specific peptidase 26
Usp28	235323	-1.92	-1.83	ubiquitin specific peptidase 28
Utf1	22286	-4.39	-3.28	undifferentiated embryonic cell transcription factor 1
Wdr31	71354	-1.29	-1.23	WD repeat domain 31
Wfdc15a	68221	-1.04	-1.29	WAP four-disulfide core domain 15A
Zbtb8a	73680	-2.44	-2.23	zinc finger and BTB domain containing 8a
Zfp219	69890	-1.05	-1.49	zinc finger protein 219
Zfp428	232969	-1.29	-1.41	zinc finger protein 428
Zfp459	328274	-2.43	-1.65	zinc finger protein 459
Zfp462	242466	-1.31	-1.58	zinc finger protein 462
Zfp532	328977	-1.37	-1.66	zinc finger protein 532
Zfp809	235047	-1.12	-1.09	zinc finger protein 809
Zfp819	74400	-2.15	-2.25	zinc finger protein 819
Zic3	22773	-1.61	-1.25	zinc finger protein of the cerebellum 3
Zscan10	332221	-1.24	-1.17	zinc finger and SCAN domain containing 10
Zyg11a	230590	-1.19	-1.94	zyg-11 homolog A (C. elegans)

[truncated: 4 more sheets: wt_TKO up, wt_TKO down, Dnmt1KO_TKO up, Dnmt1KO_TKO down]
