# Supplementary material for: Global DNA Hypomethylation Prevents Consolidation of Differentiation Programs and Allows Reversion to the Embryonic Stem Cell State
Source: PLoS One. 2012 Dec 27;7(12):e52629. doi: 10.1371/journal.pone.0052629 (PMC3531338; doi:10.1371/journal.pone.0052629)
Supplement: Table S7 — Differentially expressed genes between d4–16 of differentiation (related to Fig. 3D ). (XLSX) [file pone.0052629.s018.xlsx]

## Sheet: unique wt up
Unique upregulated genes in wt EBs d4-16
Gene symbol	Entrez Gene ID	Fold change between d4_16	Gene Name
0610040J01Rik	76261	1	RIKEN cDNA 0610040J01 gene
1110032A04Rik	66183	2.3	RIKEN cDNA 1110032A04 gene
1200009O22Rik	66873	1.04	RIKEN cDNA 1200009O22 gene
1600012P17Rik	72025	2	RIKEN cDNA 1600012P17 gene
1810010H24Rik	69066	1.52	RIKEN cDNA 1810010H24 gene
2210407C18Rik	78354	2.06	RIKEN cDNA 2210407C18 gene
2210415F13Rik	70163	3.28	RIKEN cDNA 2210415F13 gene
2310043J07Rik	69665	2.16	RIKEN cDNA 2310043J07 gene
2310067E19Rik	76455	1.39	RIKEN cDNA 2310067E19 gene
2610203C20Rik	100042464	1.45	hypothetical protein LOC100042464
2810055G20Rik	77994	1.485	RIKEN cDNA 2810055G20 gene
3830417A13Rik	70696	2	RIKEN cDNA 3830417A13 gene
4921506M07Rik	70846	1.36	RIKEN cDNA 4921506M07 gene
4930402H24Rik	228602	1.31	RIKEN cDNA 4930402H24 gene
4932442L08Rik	631145	1.15	similar to Putative uncharacterized protein CXorf58
5330426P16Rik	68190	1.2	RIKEN cDNA 5330426P16 gene
5430435G22Rik	226421	1.23	RIKEN cDNA 5430435G22 gene
A630033H20Rik	213438	1.21	RIKEN cDNA A630033H20 gene
A730069N07Rik	244425	1.14	RIKEN cDNA A730069N07 gene
AA986860	212439	1.27	expressed sequence AA986860
Aadac	67758	1.12	arylacetamide deacetylase (esterase)
Abca5	217265	1.33	ATP-binding cassette, sub-family A (ABC1), member 5
Abca8b	27404	1.44	ATP-binding cassette, sub-family A (ABC1), member 8b
Abcc3	76408	1.38	ATP-binding cassette, sub-family C (CFTR/MRP), member 3
Abcd1	11666	1.18	ATP-binding cassette, sub-family D (ALD), member 1
Abcd3	19299	1.13	ATP-binding cassette, sub-family D (ALD), member 3
Abhd2	54608	1.12	abhydrolase domain containing 2
Abi3bp	320712	1.03	ABI gene family, member 3 (NESH) binding protein
Acaa2	52538	1.24	acetyl-Coenzyme A acyltransferase 2 (mitochondrial 3-oxoacyl-Coenzyme A thiolase)
Acadl	11363	1.07	acyl-Coenzyme A dehydrogenase, long-chain
Acat1	110446	1.16	acetyl-Coenzyme A acetyltransferase 1
Ace2	70008	2.79	angiotensin I converting enzyme (peptidyl-dipeptidase A) 2
Acnat1	230161	1.38	novel protein similar to bile acid-Coenzyme A: amino acid N-acyltransferase Baat; expressed sequence AI132189
Acot2	171210	1.01	acyl-CoA thioesterase 2
Acsl5	433256	1.4	acyl-CoA synthetase long-chain family member 5
Acsm1	117147	1.04	acyl-CoA synthetase medium-chain family member 1
Acsm3	20216	1.58	acyl-CoA synthetase medium-chain family member 3
Acss1	68738	1.13	acyl-CoA synthetase short-chain family member 1
Actg2	11468	2.38	actin, gamma 2, smooth muscle, enteric
Actn2	11472	1.4	actinin alpha 2
Adam10	11487	1.21	a disintegrin and metallopeptidase domain 10
Adam12	11489	1.11	a disintegrin and metallopeptidase domain 12 (meltrin alpha)
Adamdec1	58860	1.94	ADAM-like, decysin 1
Adamts12	239337	1.3	a disintegrin-like and metallopeptidase (reprolysin type) with thrombospondin type 1 motif, 12
Adamts5	23794	1.16	similar to a disintegrin-like and metalloprotease (reprolysin type) with thrombospondin type 1 motif, 5 (aggrecanase-2); a disintegrin-like and metallopeptidase (reprolysin type) with thrombospondin type 1 motif, 5 (aggrecanase-2)
Adamtsl1	77739	1.2	ADAMTS-like 1
Adcy7	11513	1.14	adenylate cyclase 7
Aes	14797	1.85	amino-terminal enhancer of split
Aff2	14266	1.04	AF4/FMR2 family, member 2
Agt	11606	3.01	angiotensinogen (serpin peptidase inhibitor, clade A, member 8)
Ahr	11622	1.65	aryl-hydrocarbon receptor
AI607873	226691	1.05	expressed sequence AI607873
AI747448	99709	2.2	expressed sequence AI747448
Aifm2	71361	1.11	apoptosis-inducing factor, mitochondrion-associated 2
Aim2	383619	1.19	absent in melanoma 2
Ak5	229949	1.2	adenylate kinase 5
Akr1c13	27384	1.36	aldo-keto reductase family 1, member C13
Akr1c14	105387	2.95	aldo-keto reductase family 1, member C14
Akt1	11651	1.14	thymoma viral proto-oncogene 1; similar to serine/threonine protein kinase
Alcam	11658	3.64	activated leukocyte cell adhesion molecule
Aldh1a1	11668	2.8	aldehyde dehydrogenase family 1, subfamily A1
Aldh1a2	19378	1.59	aldehyde dehydrogenase family 1, subfamily A2
Aldh1a7	26358	4.23	aldehyde dehydrogenase family 1, subfamily A7
Aldh1b1	72535	1.86	aldehyde dehydrogenase 1 family, member B1
Aldh1l2	216188	1.85	aldehyde dehydrogenase 1 family, member L2
Alox12	11684	1.02	arachidonate 12-lipoxygenase
Anpep	16790	1.15	alanyl (membrane) aminopeptidase
Antxr2	71914	1.2	anthrax toxin receptor 2
Anxa10	26359	3.57	annexin A10
Anxa11	11744	1	annexin A11; predicted gene 2260; predicted gene 2274
Anxa13	69787	1.33	annexin A13
Anxa3	11745	2.29	similar to Anxa3; annexin A3
Anxa5	11747	1.76	annexin A5
Anxa6	11749	1.02	annexin A6
Anxa8	11752	1.1	annexin A8
Apcs	20219	1.05	serum amyloid P-component
Apobec1	11810	2.06	apolipoprotein B mRNA editing enzyme, catalytic polypeptide 1
Apoc3	11814	1.34	apolipoprotein C-III
Apoh	11818	2.54	apolipoprotein H
Arap1	69710	1.08	ArfGAP with RhoGAP domain, ankyrin repeat and PH domain 1
Arfgap3	66251	1.57	ADP-ribosylation factor GTPase activating protein 3
Arg1	11846	1.46	arginase, liver
Arhgap24	231532	1.12	Rho GTPase activating protein 24
Arhgap31	12549	1.46	Rho GTPase activating protein 31; Synonyms CdGAP, mKIAA1204
Arhgdib	11857	1.44	Rho, GDP dissociation inhibitor (GDI) beta
Arhgef10	234094	1.15	Rho guanine nucleotide exchange factor (GEF) 10
Arrdc4	66412	1.455	arrestin domain containing 4
Arsb	11881	1.05	arylsulfatase B
Asb2	65256	1.22	ankyrin repeat and SOCS box-containing 2
Aspa	11484	2.83	aspartoacylase
Aspn	66695	1.35	asporin
Atp2c2	69047	1.29	ATPase, Ca++ transporting, type 2C, member 2
Atp6v0a4	140494	1.15	ATPase, H+ transporting, lysosomal V0 subunit A4
Atp6v0d2	242341	1.21	ATPase, H+ transporting, lysosomal V0 subunit D2
Atp9a	11981	1.37	ATPase, class II, type 9A
AU018091	245128	1.93	expressed sequence AU018091
Axl	26362	2.4	AXL receptor tyrosine kinase
B130024G19Rik	434198	1.76	RIKEN cDNA B130024G19 gene
B3gnt9	97440	1.67	UDP-GlcNAc:betaGal beta-1,3-N-acetylglucosaminyltransferase 9
BB287469	544881	2.49	predicted gene 6804; predicted gene 2046; predicted gene 8607; expressed sequence BB287469; predicted gene 2075; predicted gene 2022; predicted gene 4027
Bcam	57278	1.42	basal cell adhesion molecule
Bcl11a	14025	1.55	B-cell CLL/lymphoma 11A (zinc finger protein)
Blvra	109778	1.5	biliverdin reductase A
C1qa	12259	2.78	complement component 1, q subcomponent, alpha polypeptide
C1qb	12260	3.13	complement component 1, q subcomponent, beta polypeptide
C1qc	12262	3.31	complement component 1, q subcomponent, C chain
C1qtnf6	72709	1.16	C1q and tumor necrosis factor related protein 6
C1rb	667277	1.62	complement component 1, r subcomponent; predicted gene 8551
C2	12263	1.1	complement component 2 (within H-2S)
C630004H02Rik	217310	1.48	hypothetical protein LOC100043986; RIKEN cDNA C630004H02 gene
Camk2n1	66259	1.15	calcium/calmodulin-dependent protein kinase II inhibitor 1
Car8	12319	1.88	carbonic anhydrase 8; similar to Carbonic anhydrase-related protein (CARP) (CA-VIII)
Casp12	12364	1.95	caspase 12; hypothetical protein LOC100044205
Cav1	12389	1.43	caveolin 1, caveolae protein
Cav2	12390	1.17	caveolin 2
Cbr2	12409	1.41	carbonyl reductase 2
Cbx4	12418	1.24	chromobox homolog 4 (Drosophila Pc class)
Ccdc80	67896	2.6	coiled-coil domain containing 80
Ccl12	20293	1.55	chemokine (C-C motif) ligand 12; similar to monocyte chemoattractant protein-5
Ccl3	20302	4.87	chemokine (C-C motif) ligand 3
Ccl6	20305	1.04	chemokine (C-C motif) ligand 6
Ccnd2	12444	1.34	cyclin D2
Ccr5	12774	1.88	chemokine (C-C motif) receptor 5
Cd14	12475	2.23	CD14 antigen
Cd34	12490	2.95	CD34 antigen
Cd36	12491	1.84	CD36 antigen
Cd38	12494	1.11	CD38 antigen
Cd47	16423	1.29	CD47 antigen (Rh-related antigen, integrin-associated signal transducer)
Cd52	23833	1.69	CD52 antigen
Cd53	12508	3.93	CD53 antigen
Cd63	12512	1.08	CD63 antigen
Cd72	12517	1.4	CD72 antigen
Cd93	17064	2	CD93 antigen
Cd97	26364	1.41	CD97 antigen
Cdc42ep2	104252	1.18	CDC42 effector protein (Rho GTPase binding) 2
Cdh1	12550	1.19	cadherin 1
Cdh17	12557	1.08	cadherin 17
Cdhr5	72040	2.56	cadherin-related family member 5; Synonyms 1810074H01Rik, Mucdhl, Mupcdh
Cdkn1a	12575	1.89	cyclin-dependent kinase inhibitor 1A (P21)
Cdkn2c	12580	1.04	cyclin-dependent kinase inhibitor 2C (p18, inhibits CDK4)
Cds1	74596	1.06	CDP-diacylglycerol synthase 1
Ceacam3	384557	1.33	carcinoembryonic antigen-related cell adhesion molecule 3; similar to Carcinoembryonic antigen-related cell adhesion molecule 3 precursor (Carcinoembryonic antigen CGM1)
Cebpa	12606	1.11	CCAAT/enhancer binding protein (C/EBP), alpha
Ces3	104158	1.1	carboxylesterase 3
Cfh	12628	2.74	complement component factor h; similar to complement component factor H
Cftr	12638	1.64	cystic fibrosis transmembrane conductance regulator homolog
Cgn	70737	1.04	cingulin; cDNA sequence BC021767
Chchd10	103172	1.27	coiled-coil-helix-coiled-coil-helix domain containing 10
Chrm2	243764	1.63	cholinergic receptor, muscarinic 2, cardiac
Ckb	12709	1.61	similar to creatine kinase, brain; predicted gene 12892; creatine kinase, brain
Ckmt1	12716	1.94	creatine kinase, mitochondrial 1, ubiquitous
Clca1	12722	1.57	chloride channel calcium activated 1
Clca2	80797	1.1	chloride channel calcium activated 2
Clca3	23844	1.09	chloride channel calcium activated 3
Cldn1	12737	1.46	claudin 1
Cldn23	71908	1.3	claudin 23
Cldn3	12739	1.53	claudin 3
Cldn8	54420	1.5	claudin 8
Clec2d	93694	1.67	C-type lectin domain family 2, member d
Clec2h	94071	1.33	C-type lectin domain family 2, member h
Clec4d	17474	1.85	C-type lectin domain family 4, member d
Clec4n	56620	2.73	C-type lectin domain family 4, member n
Clmn	94040	1.7	calmin
Clrn3	212070	1.18	clarin 3
Cltb	74325	1.72	clathrin, light polypeptide (Lcb)
Cmtm8	70031	1.3	CKLF-like MARVEL transmembrane domain containing 8
Col6a2	12834	1.88	collagen, type VI, alpha 2
Colec10	239447	1.15	collectin sub-family member 10
Copz2	56358	1.56	coatomer protein complex, subunit zeta 2
Coro2a	107684	1.06	coronin, actin binding protein 2A
Cps1	227231	2.02	carbamoyl-phosphate synthetase 1
Cpt1a	12894	3.04	carnitine palmitoyltransferase 1a, liver
Creb3	12913	1.08	cAMP responsive element binding protein 3
Crp	12944	2.85	C-reactive protein, pentraxin-related
Csf2rb	12983	1.02	colony stimulating factor 2 receptor, beta, low-affinity (granulocyte-macrophage)
Csrp3	13009	1.55	cysteine and glycine-rich protein 3
Ctgf	14219	2.13	connective tissue growth factor
Ctsd	13033	1.16	cathepsin D
Ctse	13034	1.91	cathepsin E
Ctsr	56835	1.48	cathepsin R
Ctss	13040	4.28	cathepsin S
Cx3cr1	13051	1.49	similar to chemokine receptor CX3CR1; chemokine (C-X3-C) receptor 1
Cxcl16	66102	1.24	chemokine (C-X-C motif) ligand 16
Cyba	13057	1.01	cytochrome b-245, alpha polypeptide
Cybb	13058	2.71	cytochrome b-245, beta polypeptide
Cym	229697	6.57	similar to prochymosin; chymosin
Cyp2c40	13099	1.53	cytochrome P450, family 2, subfamily c, polypeptide 40; similar to RIKEN cDNA C730004C24 gene; cytochrome P450, family 2, subfamily c, polypeptide 69; cytochrome P450, family 2, subfamily c, polypeptide 67
Cyp2c55	72082	2.2	cytochrome P450, family 2, subfamily c, polypeptide 55
Cyp2c67	545288	1.09	cytochrome P450, family 2, subfamily c, polypeptide 40; similar to RIKEN cDNA C730004C24 gene; cytochrome P450, family 2, subfamily c, polypeptide 69; cytochrome P450, family 2, subfamily c, polypeptide 67
Cyp2c68	433247	1.24	cytochrome P450, family 2, subfamily c, polypeptide 68
Cyp2c70	226105	1.79	cytochrome P450, family 2, subfamily c, polypeptide 70
Cyp2d26	76279	1.41	cytochrome P450, family 2, subfamily d, polypeptide 26
Cyp2f2	13107	3.23	cytochrome P450, family 2, subfamily f, polypeptide 2
Cyp2s1	74134	1.39	cytochrome P450, family 2, subfamily s, polypeptide 1
Cyp4a12b	13118	1.11	cytochrome P450, family 4, subfamily a, polypeptide 12B
Cyp4v3	102294	1.01	cytochrome P450, family 4, subfamily v, polypeptide 3
Cyth4	72318	1.05	cytohesin 4
D4Bwg0951e	52829	2.99	DNA segment, Chr 4, Brigham & Women's Genetics 0951 expressed
Dapp1	26377	1.31	dual adaptor for phosphotyrosine and 3-phosphoinositides 1
Dazap2	23994	1.07	similar to DAZ associated protein 2; predicted gene 2444; DAZ associated protein 2
Dcdc2a	195208	1.07	doublecortin domain containing 2a
Ddx60	234311	2.33	DEAD (Asp-Glu-Ala-Asp) box polypeptide 60
Degs2	70059	1.2	degenerative spermatocyte homolog 2 (Drosophila), lipid desaturase
Des	13346	1.31	desmin
Dkk2	56811	2.78	dickkopf homolog 2 (Xenopus laevis)
Dmbt1	12945	1.53	deleted in malignant brain tumors 1
Dmrtc1c	71083	1.11	DMRT-like family C1c2; DMRT-like family C1c
Dnajb4	67035	1.25	DnaJ (Hsp40) homolog, subfamily B, member 4
Dnm1	13429	1.01	dynamin 1
Dock8	76088	1.23	dedicator of cytokinesis 8
Doxl2	243376	1.09	diamine oxidase-like protein 2
Dpt	56429	1.08	dermatopontin
Dsg2	13511	1.29	desmoglein 2; similar to Dsg2 protein
Dtx4	207521	1.31	deltex 4 homolog (Drosophila)
Dusp1	19252	1.03	dual specificity phosphatase 1
Dynlt3	67117	1.08	dynein light chain Tctex-type 3
Ech1	51798	1.09	enoyl coenzyme A hydratase 1, peroxisomal
Efhd2	27984	1.24	similar to EF hand domain containing 2; EF hand domain containing 2
Egfr	13649	1.93	epidermal growth factor receptor
Ehd2	259300	1.41	EH-domain containing 2
Ehf	13661	1.96	ets homologous factor
Ehhadh	74147	1.19	enoyl-Coenzyme A, hydratase/3-hydroxyacyl Coenzyme A dehydrogenase
Eid1	58521	1.1	EP300 interacting inhibitor of differentiation 1
Eif2ak3	13666	1.02	eukaryotic translation initiation factor 2 alpha kinase 3
Elf3	13710	1.34	E74-like factor 3
Elmo3	234683	1.09	engulfment and cell motility 3, ced-12 homolog (C. elegans)
Eltd1	170757	1.98	EGF, latrophilin seven transmembrane domain containing 1
Emcn	59308	2.59	endomucin
Emilin1	100952	1.8	elastin microfibril interfacer 1
Emp3	13732	1.41	epithelial membrane protein 3
Emr1	13733	2.11	EGF-like module containing, mucin-like, hormone receptor-like sequence 1
Enpp4	224794	1.03	ectonucleotide pyrophosphatase/phosphodiesterase 4
Entpd4	67464	1.03	ectonucleoside triphosphate diphosphohydrolase 4
Epha3	13837	2.99	Eph receptor A3
Epha7	13841	1.95	Eph receptor A7
Epn3	71889	1.45	epsin 3
Erbb2ip	59079	1.12	Erbb2 interacting protein
Erbb3	13867	1.6	v-erb-b2 erythroblastic leukemia viral oncogene homolog 3 (avian)
Esm1	71690	1.29	endothelial cell-specific molecule 1
Esrp2	77411	2.03	epithelial splicing regulatory protein 2
Exph5	320051	1.17	exophilin 5
F10	14058	1.24	coagulation factor X
F13a1	74145	4.54	coagulation factor XIII, A1 subunit
Fabp2	14079	1.31	fatty acid binding protein 2, intestinal
Fabp4	11770	1.51	fatty acid binding protein 4, adipocyte
Fam101b	76566	1.34	family with sequence similarity 101, member B
Fam174b	100038347	1.57	family with sequence similarity 174, member B
Fam20c	80752	1.1	family with sequence similarity 20, member C
Fam70a	245386	1.98	family with sequence similarity 70, member A
Fam84a	105005	1.24	family with sequence similarity 84, member A
Fas	14102	1.37	Fas (TNF receptor superfamily member 6)
Fat4	329628	1.89	FAT tumor suppressor homolog 4 (Drosophila)
Fbp1	14121	1.94	fructose bisphosphatase 1
Fbxo32	67731	1.56	F-box protein 32
Fcer1g	14127	2.59	Fc receptor, IgE, high affinity I, gamma polypeptide
Fcgr2b	14130	1	Fc receptor, IgG, low affinity IIb
Fdx1	14148	1.05	ferredoxin 1
Fermt1	241639	1.32	fermitin family homolog 1 (Drosophila)
Fetub	59083	1.44	fetuin beta
Fgd3	30938	1.38	FYVE, RhoGEF and PH domain containing 3
Fgfr3	14184	1.75	fibroblast growth factor receptor 3
Fgl1	234199	1.46	fibrinogen-like protein 1
Figf	14205	1.52	c-fos induced growth factor
Fkbp7	14231	1.43	FK506 binding protein 7
Fosl2	14284	1.14	similar to fos-like antigen 2; fos-like antigen 2
Foxa1	15375	1.62	forkhead box A1; similar to Hepatocyte nuclear factor 3-alpha (HNF-3A) (Forkhead box protein A1)
Foxo1	56458	1.07	forkhead box O1
Foxq1	15220	1.37	forkhead box Q1
Fras1	231470	1.72	Fraser syndrome 1 homolog (human)
Frem1	329872	1.78	Fras1 related extracellular matrix protein 1
Frem2	242022	1.1	Fras1 related extracellular matrix protein 2
Frk	14302	2.03	fyn-related kinase
Fry	320365	1.19	furry homolog (Drosophila)
Fstl1	14314	1.22	follistatin-like 1
Fxyd5	18301	2.17	FXYD domain-containing ion transport regulator 5
Fzd1	14362	1.45	frizzled homolog 1 (Drosophila)
G0s2	14373	1.26	G0/G1 switch gene 2
Gab2	14389	1.02	growth factor receptor bound protein 2-associated protein 2
Gabrp	216643	2.44	gamma-aminobutyric acid (GABA) A receptor, pi
Gadd45b	17873	2.07	growth arrest and DNA-damage-inducible 45 beta
Galnt4	14426	1.12	UDP-N-acetyl-alpha-D-galactosamine:polypeptide N-acetylgalactosaminyltransferase 4
Gap43	14432	1.09	growth associated protein 43
Gatm	67092	1.12	glycine amidinotransferase (L-arginine:glycine amidinotransferase)
Gca	227960	1.1	grancalcin
Gcnt3	72077	1.17	glucosaminyl (N-acetyl) transferase 3, mucin type
Gda	14544	1.14	guanine deaminase
Gfra1	14585	1.27	glial cell line derived neurotrophic factor family receptor alpha 1
Ghr	14600	2.01	growth hormone receptor
Gjb1	14618	1.44	gap junction protein, beta 1
Glcci1	170772	1.08	similar to glucocorticoid induced transcript 1; predicted gene 5815; glucocorticoid induced transcript 1
Glrx	93692	1.45	glutaredoxin
Gm10639	100042314	2.99	predicted gene 10639
Gm4340	100043292	2.42	predicted gene 4340
Gm52	214292	1.72	predicted gene 52
Gm648	270599	1.56	predicted gene 648
Gm885	380732	2.25	predicted gene 885
Gp49a	14727	3.65	glycoprotein 49 A; leukocyte immunoglobulin-like receptor, subfamily B, member 4
Gpbar1	227289	1.21	G protein-coupled bile acid receptor 1
Gpm6b	14758	1.2	glycoprotein m6b
Gpr97	54672	1.16	G protein-coupled receptor 97
Gpx2	14776	1.61	glutathione peroxidase 2
Gria3	53623	1.65	glutamate receptor, ionotropic, AMPA3 (alpha 3)
Grtp1	66790	1.04	GH regulated TBC protein 1
Gsdmc2	331063	2.45	gasdermin C2
Gsdmc3	270328	2.61	gasdermin C3
Gsta2	14858	3.04	glutathione S-transferase, alpha 2 (Yc2)
Gsta4	14860	1.33	glutathione S-transferase, alpha 4
Gstm2	14863	1.36	predicted gene 6665; glutathione S-transferase, mu 2
Gsto1	14873	1.47	glutathione S-transferase omega 1
Gucy1a3	60596	1.74	guanylate cyclase 1, soluble, alpha 3
Gucy1b3	54195	1.57	guanylate cyclase 1, soluble, beta 3
H2-D1	14964	1.15	histocompatibility 2, D region; histocompatibility 2, D region locus 1
Hc	15139	1	hemolytic complement
Hcfc2	67933	1.37	host cell factor C2
Hcls1	15163	1.26	hematopoietic cell specific Lyn substrate 1
Heg1	77446	1.12	HEG homolog 1 (zebrafish)
Heph	15203	1.06	hephaestin
Herpud1	64209	1.36	homocysteine-inducible, endoplasmic reticulum stress-inducible, ubiquitin-like domain member 1
Hgd	15233	1.04	homogentisate 1, 2-dioxygenase
Hic1	15248	1.11	hypermethylated in cancer 1
Hif3a	53417	1.27	hypoxia inducible factor 3, alpha subunit
Hipk3	15259	1.23	homeodomain interacting protein kinase 3; similar to homeodomain interacting protein kinase 3
Hist1h1c	50708	1.31	histone cluster 1, H1c
Hist1h2bc	68024	2.06	histone cluster 1, H2bg; histone cluster 1, H2be; histone cluster 2, H2bb; histone cluster 1, H2bc
Hk1	15275	1.18	hexokinase 1
Hmgcs2	15360	3.55	3-hydroxy-3-methylglutaryl-Coenzyme A synthase 2
Hpgds	54486	1.48	prostaglandin D2 synthase 2, hematopoietic
Hpse	15442	1.7	heparanase
Hs6st1	50785	1.18	heparan sulfate 6-O-sulfotransferase 1
Hsd17b13	243168	2.79	hydroxysteroid (17-beta) dehydrogenase 13
Hsd3b2	15493	1.37	hydroxy-delta-5-steroid dehydrogenase, 3 beta- and steroid delta-isomerase 2
Hspa1a	193740	1.115	heat shock protein 1B; heat shock protein 1A; heat shock protein 1-like
Hspb1	15507	1.435	heat shock protein 1
Hspb8	80888	1.08	heat shock protein 8
Htra1	56213	1.57	HtrA serine peptidase 1
Idh2	269951	1.12	isocitrate dehydrogenase 2 (NADP+), mitochondrial
Ifi202b	26388	2.16	interferon activated gene 202B
Ifi204	15951	1.76	interferon activated gene 204
Ifi27l2a	76933	1.05	interferon, alpha-inducible protein 27 like 2A
Ifi47	15953	1.12	interferon gamma inducible protein 47
Ifih1	71586	1.46	interferon induced with helicase C domain 1
Ifit2	15958	1.31	interferon-induced protein with tetratricopeptide repeats 2
Ifitm3	66141	1.85	interferon induced transmembrane protein 3
Ifngr1	15979	1.4	interferon gamma receptor 1
Ifngr2	15980	1.08	interferon gamma receptor 2
Igf1	16000	2.42	insulin-like growth factor 1
Igfbp2	16008	1.29	insulin-like growth factor binding protein 2
Igsf5	72058	1.16	Purkinje cell protein 4; immunoglobulin superfamily, member 5
Iigp1	60440	1.38	interferon inducible GTPase 1; interferon-inducible GTPase-like
Il13ra1	16164	2.15	interleukin 13 receptor, alpha 1
Il2rg	16186	1.6	predicted gene 614; interleukin 2 receptor, gamma chain
Il33	77125	1.37	interleukin 33
Il4ra	16190	1.4	interleukin 4 receptor, alpha
Inhba	16323	1.43	inhibin beta-A
Irf2bp2	270110	1.37	interferon regulatory factor 2 binding protein 2
Irf8	15900	1.42	interferon regulatory factor 8
Isg20	57444	1.27	interferon-stimulated protein
Itga1	109700	1.43	integrin alpha 1
Itga8	241226	1.18	integrin alpha 8
Itgam	16409	1.53	integrin alpha M
Itgb2	16414	1.13	integrin beta 2
Itgb4	192897	1.24	integrin beta 4
Itgb6	16420	2.03	integrin beta 6
Itgb8	320910	1.07	integrin beta 8
Itih3	16426	1.72	inter-alpha trypsin inhibitor, heavy chain 3
Itih4	16427	2.05	inter alpha-trypsin inhibitor, heavy chain 4
Itm2a	16431	2.55	integral membrane protein 2A
Itpkb	320404	1.2	inositol 1,4,5-trisphosphate 3-kinase B
Jag1	16449	1	jagged 1
Jund	16478	1.16	Jun proto-oncogene related gene d
Jup	16480	1.27	junction plakoglobin
Kcne3	57442	1.46	potassium voltage-gated channel, Isk-related subfamily, gene 3; hypothetical protein LOC100044693
Kcne4	57814	1.59	potassium voltage-gated channel, Isk-related subfamily, gene 4
Kcnj2	16518	2.08	potassium inwardly-rectifying channel, subfamily J, member 2
Klf3	16599	1.15	Kruppel-like factor 3 (basic); similar to BKLF
Klf5	12224	2.07	Kruppel-like factor 5
Klhl13	67455	1.7	kelch-like 13 (Drosophila)
Kng2	385643	2.14	kininogen 2
Krt15	16665	4.19	keratin 15
Krt4	16682	3.5	keratin 4
Krt5	110308	2.86	keratin 5
Kynu	70789	1.94	kynureninase (L-kynurenine hydrolase)
Lama2	16773	1.1	laminin, alpha 2
Lama5	16776	1.38	laminin, alpha 5
Lamb3	16780	1.12	laminin, beta 3
Laptm5	16792	2.45	lysosomal-associated protein transmembrane 5
Lass3	545975	2.06	LAG1 homolog, ceramide synthase 3
Lbh	77889	1.88	limb-bud and heart
Ldb2	16826	1.17	LIM domain binding 2
Lepr	16847	1.17	leptin receptor
Lgals4	16855	3.9	lectin, galactose binding, soluble 6; hypothetical protein LOC100044254; lectin, galactose binding, soluble 4
Lgals8	56048	1.36	lectin, galactose binding, soluble 8
Lgi2	246316	1.46	leucine-rich repeat LGI family, member 2
Lgr4	107515	1.06	leucine-rich repeat-containing G protein-coupled receptor 4
Lilrb4	14728	2.86	glycoprotein 49 A; leukocyte immunoglobulin-like receptor, subfamily B, member 4
Limk2	16886	1.06	LIM motif-containing protein kinase 2
Lims2	225341	1.47	LIM and senescent cell antigen like domains 2
Lmna	16905	1.11	lamin A
Lmo7	380928	1.35	LIM domain only 7
Lonrf3	74365	1.7	LON peptidase N-terminal domain and ring finger 3
Loxl1	16949	1.52	lysyl oxidase-like 1
Lphn3	319387	1.13	latrophilin 3
Lpin2	64898	1.12	lipin 2
Lrig1	16206	1.36	leucine-rich repeats and immunoglobulin-like domains 1
Lrrc17	74511	2.23	leucine rich repeat containing 17
Lrrc32	434215	1.03	leucine rich repeat containing 32
Lsp1	16985	1.28	lymphocyte specific 1
Ltbp4	108075	1.29	latent transforming growth factor beta binding protein 4
Ly86	17084	1.6	lymphocyte antigen 86
Ly96	17087	1.43	lymphocyte antigen 96
Lyn	17096	1.55	Yamaguchi sarcoma viral (v-yes-1) oncogene homolog
Lypd6b	71897	1.66	LY6/PLAUR domain containing 6B
Lyve1	114332	1.39	lymphatic vessel endothelial hyaluronan receptor 1
Macc1	238455	1.71	metastasis associated in colon cancer 1
Mageb16	71967	1.3	predicted gene 15072; RIKEN cDNA 2410003J06 gene
Mal	17153	2.37	myelin and lymphocyte protein, T-cell differentiation protein
Mal2	105853	3.45	mal, T-cell differentiation protein 2
Mamdc4	381352	1.49	MAM domain containing 4
Mapk13	26415	1.21	mitogen-activated protein kinase 13
Masp1	17174	1.35	mannan-binding lectin serine peptidase 1
Mat1a	11720	1.76	methionine adenosyltransferase I, alpha
Mbnl1	56758	2.5	muscleblind-like 1 (Drosophila)
Mbnl3	171170	2.34	muscleblind-like 3 (Drosophila)
Mcam	84004	1.38	melanoma cell adhesion molecule
Mecom	14013	2.76	ecotropic viral integration site 1
Mef2c	17260	1.69	myocyte enhancer factor 2C
Meg3	17263	1.26	maternally expressed 3
Meis1	17268	2.9	Meis homeobox 1
Meis2	17536	2.12	Meis homeobox 2
Met	17295	1.42	met proto-oncogene
Mfap2	17150	1.58	microfibrillar-associated protein 2
Mfap4	76293	1.58	microfibrillar-associated protein 4
Mfi2	30060	1.02	antigen p97 (melanoma associated) identified by monoclonal antibodies 133.2 and 96.5
Mfsd6	98682	1.2	major facilitator superfamily domain containing 6
Mgll	23945	1.89	monoglyceride lipase
Mmaa	109136	1.05	methylmalonic aciduria (cobalamin deficiency) type A
Mmp12	17381	3.41	matrix metallopeptidase 12
Mmp14	17387	1.1	matrix metallopeptidase 14 (membrane-inserted)
Mmp16	17389	1.25	matrix metallopeptidase 16
Mmp19	58223	1.07	matrix metallopeptidase 19
Mmp2	17390	1.11	matrix metallopeptidase 2
Mpeg1	17476	3.68	macrophage expressed gene 1
Mpp1	17524	1.14	membrane protein, palmitoylated
Mr1	15064	2.17	major histocompatibility complex, class I-related
Mrc1	17533	1.83	mannose receptor, C type 1
Ms4a4a	666907	2.07	membrane-spanning 4-domains, subfamily A, member 4A
Ms4a6b	69774	1.54	membrane-spanning 4-domains, subfamily A, member 6B
Ms4a6c	73656	1.71	membrane-spanning 4-domains, subfamily A, member 6C
Ms4a6d	68774	2.04	membrane-spanning 4-domains, subfamily A, member 6D
Msln	56047	2.51	mesothelin
Msr1	20288	2.1	macrophage scavenger receptor 1
Mt1	17748	2.27	metallothionein 1
Mt2	17750	2.19	metallothionein 2
Muc4	140474	1.02	mucin 4
Myh14	71960	1.03	myosin, heavy polypeptide 14
Myl2	17906	1.64	myosin, light polypeptide 2, regulatory, cardiac, slow
Myl9	98932	2.26	myosin, light polypeptide 9, regulatory
Myo15b	217328	1.63	myosin XVB
Myo16	244281	1.96	myosin XVI
Myo1c	17913	1.07	similar to nuclear myosin I beta; myosin IC
Myo1f	17916	1.07	myosin IF
Naaladl2	635702	1.43	N-acetylated alpha-linked acidic dipeptidase-like 2
Naga	17939	1.13	N-acetyl galactosaminidase, alpha
Naglu	27419	1.07	alpha-N-acetylglucosaminidase (Sanfilippo disease IIIB)
Ncam1	17967	1.52	neural cell adhesion molecule 1
Ncf1	17969	1.19	neutrophil cytosolic factor 1
Nckap1l	105855	2.63	NCK associated protein 1 like
Ndrg2	29811	1.58	N-myc downstream regulated gene 2
Nell1	338352	1.41	NEL-like 1 (chicken)
Neurl3	214854	1.13	neuralized homolog 3 homolog (Drosophila)
Nexn	68810	1.32	nexilin
Nfia	18027	1.875	nuclear factor I/A
Nfix	18032	1.89	nuclear factor I/X
Nfkbiz	80859	1.32	nuclear factor of kappa light polypeptide gene enhancer in B-cells inhibitor, zeta
Ngly1	59007	1.01	N-glycanase 1
Nipal2	223473	1.14	NIPA-like domain containing 2
Nnat	18111	1.1	neuronatin
Nos2	18126	1.14	nitric oxide synthase 2, inducible
Nov	18133	1.02	nephroblastoma overexpressed gene
Npnt	114249	1.45	nephronectin
Nppa	230899	1.07	natriuretic peptide precursor type A
Npy1r	18166	1.02	neuropeptide Y receptor Y1
Nr1h4	20186	1.05	nuclear receptor subfamily 1, group H, member 4
Nr2f1	13865	1.45	nuclear receptor subfamily 2, group F, member 1
Nr3c1	14815	1.7	nuclear receptor subfamily 3, group C, member 1
Nupr1	56312	1.55	nuclear protein 1
Oas1g	23960	1.81	2'-5' oligoadenylate synthetase 1G
Oasl2	23962	1.47	2'-5' oligoadenylate synthetase-like 2
Ociad2	433904	1.07	OCIA domain containing 2
Ogn	18295	3.22	osteoglycin
Olfm4	380924	1.85	olfactomedin 4
Olr1	108078	1.24	oxidized low density lipoprotein (lectin-like) receptor 1
Onecut1	15379	1.915	one cut domain, family member 1
Os9	216440	1.3	amplified in osteosarcoma
Osr1	23967	1.08	odd-skipped related 1 (Drosophila)
Ostf1	20409	1.12	osteoclast stimulating factor 1
Pah	18478	1.34	phenylalanine hydroxylase
Pappa	18491	1.36	pregnancy-associated plasma protein A
Pappa2	23850	1.79333	pappalysin 2
Paqr9	75552	1.22	progestin and adipoQ receptor family member IX
Parp14	547253	1.47	poly (ADP-ribose) polymerase family, member 14
Parva	57342	1.88	parvin, alpha
Pcdh11x	245578	1.52	protocadherin 11 X-linked
Pcdh18	73173	1.28	protocadherin 18
Pcdh9	211712	1.56	protocadherin 9
Pcdhb11	93882	1.6	protocadherin beta 11
Pcdhb16	93887	2	protocadherin beta 16
Pcdhb17	93888	1.42	protocadherin beta 17
Pcdhb18	93889	1.16	protocadherin beta 18
Pcdhb19	93890	1.41	protocadherin beta 19
Pcdhb20	93891	1.06	protocadherin beta 20
Pcolce	18542	3.1	procollagen C-endopeptidase enhancer protein
Pde1a	18573	1.76	phosphodiesterase 1A, calmodulin-dependent
Pdgfc	54635	1.88	platelet-derived growth factor, C polypeptide
Pdk2	18604	1.11	pyruvate dehydrogenase kinase, isoenzyme 2
Pdzk1ip1	67182	1.32	PDZK1 interacting protein 1
Pgf	18654	1.95	placental growth factor
Phactr2	215789	1.12	phosphatase and actin regulator 2
Phyhd1	227696	1.02	phytanoyl-CoA dioxygenase domain containing 1
Pik3ap1	83490	1.33	phosphoinositide-3-kinase adaptor protein 1
Pik3r1	18708	1.38	phosphatidylinositol 3-kinase, regulatory subunit, polypeptide 1 (p85 alpha)
Pkhd1	241035	1.27	polycystic kidney and hepatic disease 1
Pla2g7	27226	1.02	phospholipase A2, group VII (platelet-activating factor acetylhydrolase, plasma)
Plaur	18793	1.89	plasminogen activator, urokinase receptor
Plbd1	66857	1.46	phospholipase B domain containing 1; similar to RIKEN cDNA 1100001H23 gene
Plcd1	18799	1.16	phospholipase C, delta 1
Plk2	20620	1.3	polo-like kinase 2 (Drosophila)
Pllp	67801	1.02	plasma membrane proteolipid
Plod1	18822	1.08	procollagen-lysine, 2-oxoglutarate 5-dioxygenase 1
Pltp	18830	1.53	phospholipid transfer protein
Plxnb2	140570	1.33	plexin B2
Plxnc1	54712	1.16	plexin C1; similar to plexin C1
Pmepa1	65112	1.63	prostate transmembrane protein, androgen induced 1; similar to Nedd4 WW binding protein 4
Pof1b	69693	1.79	premature ovarian failure 1B
Pold4	69745	1.12	polymerase (DNA-directed), delta 4
Pon2	330260	1.09	paraoxonase 2
Ppap2a	19012	1.47	phosphatidic acid phosphatase type 2A
Ppargc1a	19017	1.78	peroxisome proliferative activated receptor, gamma, coactivator 1 alpha
Ppl	19041	1.1	periplakin
Ppm1k	243382	1.27	protein phosphatase 1K (PP2C domain containing)
Ppp2r2b	72930	1.87	protein phosphatase 2 (formerly 2A), regulatory subunit B (PR 52), beta isoform
Ppp2r3a	235542	1.21	protein phosphatase 2 (formerly 2A), regulatory subunit B'', alpha; RIKEN cDNA 3222402P14 gene
Pramef12	77632	2.48	PRAME family member 12
Prdm16	70673	1.09	PR domain containing 16
Prelp	116847	1.19	proline arginine-rich end leucine-rich repeat
Prkcdbp	109042	1.52	protein kinase C, delta binding protein
Prkch	18755	1.7	protein kinase C, eta
Prkg1	19091	1.49	protein kinase, cGMP-dependent, type I
Prnp	19122	1.81	prion protein
Prrx1	18933	1.02	paired related homeobox 1
Prss23	76453	1.51	protease, serine, 23
Psca	72373	2.23	prostate stem cell antigen
Psd3	234353	1.17	pleckstrin and Sec7 domain containing 3
Psg27	545925	1.08	pregnancy-specific glycoprotein 27
Psg28	114871	1.17	pregnancy-specific glycoprotein 28
Ptger3	19218	1.22	prostaglandin E receptor 3 (subtype EP3)
Ptgs1	19224	1.62	prostaglandin-endoperoxide synthase 1
Ptk2b	19229	1.12	PTK2 protein tyrosine kinase 2 beta
Ptp4a3	19245	1.11	protein tyrosine phosphatase 4a3
Ptprc	19264	1.51	protein tyrosine phosphatase, receptor type, C
Ptprj	19271	1.055	protein tyrosine phosphatase, receptor type, J; predicted gene 13768; predicted gene 13767
Ptrf	19285	1.65	polymerase I and transcript release factor
Pvrl4	71740	1.1	poliovirus receptor-related 4
Pygb	110078	1.23	brain glycogen phosphorylase
Pygl	110095	1.24	liver glycogen phosphorylase
Pzp	11287	3.28	pregnancy zone protein
Rab25	53868	1.49	RAB25, member RAS oncogene family
Rab27b	80718	1.97	RAB27b, member RAS oncogene family
Rab3d	19340	1.02	RAB3D, member RAS oncogene family
Rarb	218772	2.76	retinoic acid receptor, beta
Rarres2	71660	1.51	retinoic acid receptor responder (tazarotene induced) 2
Rasd1	19416	1.01	RAS, dexamethasone-induced 1
Rasgef1b	320292	1.38	RasGEF domain family, member 1B; hypothetical protein LOC100044232
Rasl11b	68939	1.51	RAS-like, family 11, member B
Rassf8	71323	1.02	Ras association (RalGDS/AF-6) domain family (N-terminal) member 8
Rassf9	237504	2.52	Ras association (RalGDS/AF-6) domain family (N-terminal) member 9
Rbp1	19659	1.61	retinol binding protein 1, cellular
Rbp2	19660	1.68	retinol binding protein 2, cellular
Rcn3	52377	1.15	reticulocalbin 3, EF-hand calcium binding domain
Rerg	232441	1.42	RAS-like, estrogen-regulated, growth-inhibitor
Rgn	19733	1.18	regucalcin
Rgs2	19735	1.41	regulator of G-protein signaling 2
Rhox12	382282	1.15	reproductive homeobox 12
Rnf125	67664	1.27	ring finger protein 125
Rnf213	672511	1.445	ring finger protein 213
Rtl1	353326	1.23	retrotransposon-like 1; RIKEN cDNA 6430411K18 gene
S100a11	20195	1.34	predicted gene 7665; S100 calcium binding protein A11 (calgizzarin); predicted gene 5068
S100a14	66166	1.46	S100 calcium binding protein A14
S100a16	67860	1.46	S100 calcium binding protein A16
S100a6	20200	2.64	S100 calcium binding protein A6 (calcyclin)
S1pr1	13609	1.04	sphingosine-1-phosphate receptor 1
Samd5	320825	1.1	sterile alpha motif domain containing 5
Sardh	192166	1.07	sarcosine dehydrogenase
Sat1	20229	1.09	similar to spermidine/spermine N1-acetyltransferase; predicted gene 5552; spermidine/spermine N1-acetyl transferase 1
Scarb2	12492	1.28	scavenger receptor class B, member 2
Scel	64929	1.45	sciellin
Scrn1	69938	1.13	secernin 1
Selenbp2	20342	1.18	selenium binding protein 2
Sema3a	20346	1.99	sema domain, immunoglobulin domain (Ig), short basic domain, secreted, (semaphorin) 3A
Sema3c	20348	4.86	sema domain, immunoglobulin domain (Ig), short basic domain, secreted, (semaphorin) 3C
Sema3d	108151	1.12	sema domain, immunoglobulin domain (Ig), short basic domain, secreted, (semaphorin) 3D; hypothetical protein LOC100044160
Sema4d	20354	1.19	sema domain, immunoglobulin domain (Ig), transmembrane domain (TM) and short cytoplasmic domain, (semaphorin) 4D
Sept4	18952	1.35	septin 4
Serinc2	230779	1.52	serine incorporator 2; hypothetical protein LOC100044221
Serpina10	217847	1.15	serine (or cysteine) peptidase inhibitor, clade A (alpha-1 antiproteinase, antitrypsin), member 10
Serpina1c	20702	3.95	serine (or cysteine) peptidase inhibitor, clade A, member 1C
Serpinb1a	66222	1.56	serine (or cysteine) peptidase inhibitor, clade B, member 1a
Serpinb6b	20708	2.47	serine (or cysteine) peptidase inhibitor, clade B, member 6b
Serpinb8	20725	1.04	serine (or cysteine) peptidase inhibitor, clade B, member 8
Serpinb9b	20706	2.32	serine (or cysteine) peptidase inhibitor, clade B, member 9b
Serpinc1	11905	1.18	serine (or cysteine) peptidase inhibitor, clade C (antithrombin), member 1
Serpine2	20720	1.43	serine (or cysteine) peptidase inhibitor, clade E, member 2
Serpinf1	20317	2.14	serine (or cysteine) peptidase inhibitor, clade F, member 1
Sfrp1	20377	2.74	secreted frizzled-related protein 1
Sfrp2	20319	1.56	secreted frizzled-related protein 2
Sgce	20392	1.13	sarcoglycan, epsilon
Shisa3	330096	1.12	shisa homolog 3 (Xenopus laevis)
Shisa5	66940	1.31	shisa homolog 5 (Xenopus laevis)
Slc14a1	108052	1.24	solute carrier family 14 (urea transporter), member 1
Slc15a3	65221	1.94	solute carrier family 15, member 3
Slc16a7	20503	1.53	solute carrier family 16 (monocarboxylic acid transporters), member 7
Slc17a5	235504	1.03	solute carrier family 17 (anion/sugar transporter), member 5
Slc25a12	78830	1.37	solute carrier family 25 (mitochondrial carrier, Aralar), member 12
Slc26a7	208890	1	solute carrier family 26, member 7
Slc2a2	20526	1.75	solute carrier family 2 (facilitated glucose transporter), member 2
Slc35f5	74150	1.36	solute carrier family 35, member F5
Slc36a4	234967	1.18	solute carrier family 36 (proton/amino acid symporter), member 4
Slc37a2	56857	1.37	solute carrier family 37 (glycerol-3-phosphate transporter), member 2
Slc6a14	56774	1.15	solute carrier family 6 (neurotransmitter transporter), member 14
Slc6a2	20538	1.42	solute carrier family 6 (neurotransmitter transporter, noradrenalin), member 2
Slc7a11	26570	1.42	solute carrier family 7 (cationic amino acid transporter, y+ system), member 11
Slc7a2	11988	1.05	solute carrier family 7 (cationic amino acid transporter, y+ system), member 2
Slc9a9	331004	1.27	solute carrier family 9 (sodium/hydrogen exchanger), member 9
Slco4a1	108115	1.65	solute carrier organic anion transporter family, member 4a1
Slfn2	20556	1.95	schlafen 2
Slit2	20563	1.41	slit homolog 2 (Drosophila)
Slitrk6	239250	2.18	SLIT and NTRK-like family, member 6
Smpd3	58994	1.18	sphingomyelin phosphodiesterase 3, neutral
Smyd1	12180	1.12	SET and MYND domain containing 1
Sncaip	67847	1.03	synuclein, alpha interacting protein (synphilin)
Sostdc1	66042	1.15	sclerostin domain containing 1
Sox2	20674	1.48	SRY-box containing gene 2
Sox5	20678	1.13	SRY-box containing gene 5
Spon1	233744	1.41	spondin 1, (f-spondin) extracellular matrix protein
Sprr3	20766	1.29	small proline-rich protein 3
Sqrdl	59010	1.63	sulfide quinone reductase-like (yeast)
Sri	109552	1.01	sorcin
Srpx	51795	1	sushi-repeat-containing protein; retinitis pigmentosa GTPase regulator
Srpx2	68792	2.6	sushi-repeat-containing protein, X-linked 2
Srr	27364	1.23	serine racemase
Ssbp2	66970	1.3	single-stranded DNA binding protein 2; predicted gene 12470
St3gal4	20443	1.2	ST3 beta-galactoside alpha-2,3-sialyltransferase 4
St5	76954	1.06	suppression of tumorigenicity 5
St8sia4	20452	1.3	ST8 alpha-N-acetyl-neuraminide alpha-2,8-sialyltransferase 4
Stab1	192187	1.34	stabilin 1
Stambp	70527	1.14	STAM binding protein
Stat1	20846	1.66	signal transducer and activator of transcription 1
Steap2	74051	1.07	six transmembrane epithelial antigen of prostate 2
Stom	13830	1.82	stomatin
Styk1	243659	1.04	serine/threonine/tyrosine kinase 1
Sult1d1	53315	1.87	sulfotransferase family 1D, member 1
Syne1	64009	1.15	synaptic nuclear envelope 1
Syngr1	20972	1.61	synaptogyrin 1
Sytl2	83671	2.33	synaptotagmin-like 2
Tac2	21334	1.03	tachykinin 2
Tagln	21345	1.54	transgelin
Tbc1d8b	245638	1.87	TBC1 domain family, member 8B
Tcp11l2	216198	1.43	t-complex 11 (mouse) like 2
Tecrl	243078	1.34	steroid 5 alpha-reductase 2-like 2
Tet2	214133	1.41	tet oncogene family member 2
Tff1	21784	1.45	trefoil factor 1; predicted gene 3090
Tgfb3	21809	2.2	transforming growth factor, beta 3
Tgm1	21816	1.17	transglutaminase 1, K polypeptide
Thbs1	21825	3.07	thrombospondin 1; similar to thrombospondin 1
Tifa	211550	1.43	TRAF-interacting protein with forkhead-associated domain; similar to Traf2 binding protein
Timp1	21857	1.27	tissue inhibitor of metalloproteinase 1
Timp2	21858	1.6	tissue inhibitor of metalloproteinase 2
Tll1	21892	1.1	tolloid-like
Tlr13	279572	1.12	toll-like receptor 13
Tlr7	170743	1.31	toll-like receptor 7
Tm4sf1	17112	1.34	transmembrane 4 superfamily member 1
Tm4sf4	229302	2.47	transmembrane 4 superfamily member 4
Tmem100	67888	1.45	transmembrane protein 100
Tmem125	230678	1.06	transmembrane protein 125
Tmem173	72512	1.37	transmembrane protein 173
Tmem184a	231832	1.01	transmembrane protein 184a
Tmem195	319660	1.23	transmembrane protein 195
Tmem26	327766	1.81	transmembrane protein 26
Tmem27	57394	2.68	transmembrane protein 27
Tmem45a	56277	3.45	transmembrane protein 45a
Tmem63a	208795	1.41	transmembrane protein 63a
Tmem86a	67893	1.37	transmembrane protein 86A
Tmem87b	72477	1.08	transmembrane protein 87B
Tmem98	103743	1.18	transmembrane protein 98
Tmprss11b	319875	1.36	transmembrane protease, serine 11b N terminal like
Tmsb4x	19241	2.39	thymosin, beta 4, X chromosome; similar to thymosin beta-4
Tmtc2	278279	1.39	transmembrane and tetratricopeptide repeat containing 2
Tmx4	52837	1.02	thioredoxin-related transmembrane protein 4
Tnfrsf9	21942	2.23	tumor necrosis factor receptor superfamily, member 9
Tns1	21961	1.535	tensin 1
Tns3	319939	1.27	tensin 3
Tns4	217169	1.76	tensin 4
Tob1	22057	1.6	transducer of ErbB-2.1
Tpbpb	116913	1.93	trophoblast specific protein beta
Trim29	72169	1.52	tripartite motif-containing 29
Trim30	20128	1.84	tripartite motif-containing 30
Trim55	381485	1.03	tripartite motif-containing 55
Trmt2b	215201	1.15	TRM2 tRNA methyltransferase 2 homolog B (S. cerevisiae)
Trpm4	68667	1.03	transient receptor potential cation channel, subfamily M, member 4
Trps1	83925	1.1	trichorhinophalangeal syndrome I (human); similar to Trps1 protein
Tshz1	110796	1.37	teashirt zinc finger family member 1
Tshz2	228911	1.85	teashirt zinc finger family member 2
Tspan1	66805	1.4	tetraspanin 1
Tspan15	70423	1.32	tetraspanin 15
Tyrobp	22177	2.29	TYRO protein tyrosine kinase binding protein
U46068	228801	4.68	cDNA sequence U46068
Ugt1a9	394434	1.61	similar to UDP glycosyltransferase 1 family polypeptide A13; similar to UGT1.6; UDP glucuronosyltransferase 1 family, polypeptide A1; UDP glucuronosyltransferase 1 family, polypeptide A2; UDP glycosyltransferase 1 family, polypeptide A10; UDP glucuronosyltransferase 1 family, polypeptide A5; UDP glycosyltransferase 1 family, polypeptide A cluster; UDP glucuronosyltransferase 1 family, polypeptide…
Ugt2b35	243085	1.8	UDP glucuronosyltransferase 2 family, polypeptide B35
Ugt2b36	231396	1.19	UDP glucuronosyltransferase 2 family, polypeptide B36
Ugt8a	22239	1.82	UDP galactosyltransferase 8A
Unc93b1	54445	1.41	unc-93 homolog B1 (C. elegans)
Upk1a	109637	1.22	uroplakin 1A
Usp18	24110	1.98	ubiquitin specific peptidase 18; similar to ubiquitin specific protease UBP43
Usp46	69727	1.16	ubiquitin specific peptidase 46
Vcan	13003	1.21	versican
Vgll3	73569	1.01	vestigial like 3 (Drosophila)
Vsig1	78789	2.08	V-set and immunoglobulin domain containing 1
Vtcn1	242122	1.44	V-set domain containing T cell activation inhibitor 1
Wfdc1	67866	1.62	WAP four-disulfide core domain 1
Wfdc2	67701	2.42	WAP four-disulfide core domain 2
Wisp1	22402	1.67	WNT1 inducible signaling pathway protein 1
Wsb2	59043	1.555	WD repeat and SOCS box-containing 2
Wwc1	211652	1.17	WW, C2 and coiled-coil domain containing 1
Xaf1	327959	1.1	XIAP associated factor 1
Xbp1	22433	1.07	X-box binding protein 1
Ypel5	383295	1.01	yippee-like 5 (Drosophila)
Zadh2	225791	1.66	zinc binding alcohol dehydrogenase, domain containing 2
Zbtb20	56490	1.305	zinc finger and BTB domain containing 20
Zc3h12c	244871	1	zinc finger CCCH type containing 12C
Zfhx4	80892	1.1	zinc finger homeodomain 4
Zfp827	622675	1.37	zinc finger protein 827
Zscan4c	245109	2.22667	zinc finger and SCAN domain containing 4F; zinc finger and SCAN domain containing 4E; zinc finger and SCAN domain containing 4D; expresssed sequence BQ559217; zinc finger and SCAN domain containing 4C; zinc finger and SCAN domain containing 4B; zinc finger and SCAN domain containing 4, pseudogene 1; predicted gene 4186; zinc finger and SCAN domain containing 4, pseudogene 2; zinc finger and SCAN …

## Sheet: unique wt down
Unique downpregulated genes in wt EBs d4-16
Gene symbol	Entrez Gene ID	Fold change between d4_16	Gene Name
1810032O08Rik	66293	-1.11	RIKEN cDNA 1810032O08 gene
2410127L17Rik	67383	-1.09	RIKEN cDNA 2410127L17 gene; predicted gene 7622
2610002D18Rik	69885	-1.29	RIKEN cDNA 2610002D18 gene
2610024G14Rik	56412	-1.05	RIKEN cDNA 2610024G14 gene
2610039C10Rik	66578	-1.11	RIKEN cDNA 2610039C10 gene
2610318N02Rik	70458	-1.485	RIKEN cDNA 2610318N02 gene; predicted gene 6960
2610528E23Rik	66497	-1.18	RIKEN cDNA 2610528E23 gene
4732471D19Rik	319719	-1.05	RIKEN cDNA 4732471D19 gene
4930422G04Rik	71643	-1.04	RIKEN cDNA 4930422G04 gene
4930503L19Rik	269033	-1.14	RIKEN cDNA 4930503L19 gene
Aacs	78894	-1.03	acetoacetyl-CoA synthetase
Abcd4	19300	-1.16	ATP-binding cassette, sub-family D (ALD), member 4
Abtb2	99382	-1.17	ankyrin repeat and BTB (POZ) domain containing 2
Acaca	107476	-1.01	predicted gene 5182; acetyl-Coenzyme A carboxylase alpha
Acat2	110460	-1.03	acetyl-Coenzyme A acetyltransferase 2
Acsl3	74205	-1.02	acyl-CoA synthetase long-chain family member 3
Acsl6	216739	-1.09	acyl-CoA synthetase long-chain family member 6
Adamts3	330119	-1.195	a disintegrin-like and metallopeptidase (reprolysin type) with thrombospondin type 1 motif, 3
Adcyap1r1	11517	-1.19	adenylate cyclase activating polypeptide 1 receptor 1
AK129341	234915	-1.09	similar to CDNA sequence AK129341; cDNA sequence AK129341
Akap12	83397	-1.19	A kinase (PRKA) anchor protein (gravin) 12
Akr1b3	11677	-1.4525	aldo-keto reductase family 1, member B3 (aldose reductase)
Amhr2	110542	-1.22	anti-Mullerian hormone type 2 receptor
Amph	218038	-1.22	amphiphysin
Arhgap19	71085	-1.22	Rho GTPase activating protein 19
Arid3b	56380	-1.74	AT rich interactive domain 3B (BRIGHT-like)
Atf7ip2	75329	-1.205	activating transcription factor 7 interacting protein 2
Atp10d	231287	-1.06	ATPase, class V, type 10D
B3gnt5	108105	-1.66	UDP-GlcNAc:betaGal beta-1,3-N-acetylglucosaminyltransferase 5
Bard1	12021	-1.08	BRCA1 associated RING domain 1
BC030867	217216	-1.05	cDNA sequence BC030867
BC051142	407788	-1.09	cDNA sequence BC051142; testis specific basic protein
Bccip	66165	-1.05	BRCA2 and CDKN1A interacting protein
Blm	12144	-1.37	Bloom syndrome homolog (human)
Bop1	12181	-1.23	block of proliferation 1
Brca1	12189	-1.03	breast cancer 1
Brca2	12190	-1.05	breast cancer 2
Bub1	12235	-1.39	budding uninhibited by benzimidazoles 1 homolog (S. cerevisiae)
C330019L16Rik	208111	-1.48	RIKEN cDNA C330019L16 gene
C330024D21Rik	320479	-1.87	RIKEN cDNA C330024D21 gene
C330027C09Rik	224171	-1.22	RIKEN cDNA C330027C09 gene
C530008M17Rik	320827	-1.04	RIKEN cDNA C530008M17 gene
C79407	217653	-1.22	expressed sequence C79407
Cad	69719	-1.28	carbamoyl-phosphate synthetase 2, aspartate transcarbamylase, and dihydroorotase
Calcr	12311	-1.09	calcitonin receptor
Camkv	235604	-1.29	CaM kinase-like vesicle-associated
Car14	23831	-1.62	carbonic anhydrase 14
Casp8ap2	26885	-1.12	caspase 8 associated protein 2
Ccdc136	232664	-1.05	coiled-coil domain containing 136
Ccdc18	73254	-1.41	coiled-coil domain containing 18
Ccdc21	70012	-1.09	coiled-coil domain containing 21
Ccnb1ip1	239083	-2.15	cyclin B1 interacting protein 1
Ccnd1	12443	-1.13	cyclin D1
Ccne2	12448	-1.21	cyclin E2
Cdc20	107995	-1.03	cell division cycle 20 homolog (S. cerevisiae)
Cdc6	23834	-1.23	cell division cycle 6 homolog (S. cerevisiae); predicted gene 9430; similar to cell division cycle 6 homolog
Cdca5	67849	-1.25	cell division cycle associated 5
Cdca7	66953	-1.08	cell division cycle associated 7
Cdca8	52276	-1.14	cell division cycle associated 8
Cdh2	12558	-1.36	cadherin 2; similar to N-cadherin
Cdx2	12591	-1.71	caudal type homeo box 2
Cebpz	12607	-1.02	CCAAT/enhancer binding protein zeta
Cecr2	330409	-1.79	cat eye syndrome chromosome region, candidate 2 homolog (human)
Cenph	26886	-1.18	centromere protein H
Cenpk	60411	-1.33	centromere protein K
Cenpn	72155	-1.05	centromere protein N
Cenpp	66336	-1.16	centromere protein P
Cep76	225659	-1.05	centrosomal protein 76
Cep78	208518	-1.17	centrosomal protein 78
Chd7	320790	-1.042	chromodomain helicase DNA binding protein 7
Chek1	12649	-1.16	checkpoint kinase 1 homolog (S. pombe)
Chn1	108699	-1.04	chimerin (chimaerin) 1
Cnksr2	245684	-1.26	connector enhancer of kinase suppressor of Ras 2
Crb2	241324	-1.77	crumbs homolog 2 (Drosophila)
Crispld1	83691	-1.43	cysteine-rich secretory protein LCCL domain containing 1
Crlf3	54394	-1.01	cytokine receptor-like factor 3
Crmp1	12933	-1.13	collapsin response mediator protein 1
Cstf3	228410	-1	cleavage stimulation factor, 3' pre-RNA, subunit 3
Cyp26a1	13082	-2.52	cytochrome P450, family 26, subfamily a, polypeptide 1
Cyp51	13121	-1.22	cytochrome P450, family 51
D10Wsu102e	28109	-1.1	DNA segment, Chr 10, Wayne State University 102, expressed
Dapk2	13143	-1.15	death-associated protein kinase 2
Ddx11	320209	-1.02	DEAD/H (Asp-Glu-Ala-Asp/His) box polypeptide 11 (CHL1-like helicase homolog, S. cerevisiae)
Ddx21	56200	-1.21	DEAD (Asp-Glu-Ala-Asp) box polypeptide 21
Ddx39	68278	-1.05	DEAD (Asp-Glu-Ala-Asp) box polypeptide 39
Depdc1a	76131	-1.045	DEP domain containing 1a
Depdc1b	218581	-1.27	DEP domain containing 1B
Dhfr	13361	-1.43	dihydrofolate reductase
Dimt1	66254	-1.1	DIM1 dimethyladenosine transferase 1-like (S. cerevisiae)
Dkc1	245474	-1.24	dyskeratosis congenita 1, dyskerin homolog (human)
Dkk1	13380	-1.27	dickkopf homolog 1 (Xenopus laevis)
Dna2	327762	-1.02	DNA replication helicase 2 homolog (yeast)
Dnmt3b	13436	-2.09	DNA methyltransferase 3B
Dok4	114255	-1.81	docking protein 4
Donson	60364	-1.04	downstream neighbor of SON
Dscc1	72107	-1.33	defective in sister chromatid cohesion 1 homolog (S. cerevisiae)
Dus4l	71916	-1.16	dihydrouridine synthase 4-like (S. cerevisiae)
Dusp4	319520	-1.6	dual specificity phosphatase 4
Dut	110074	-1.08	deoxyuridine triphosphatase
E2f5	13559	-1.24	E2F transcription factor 5
E330027M22Rik	100038419	-2.25	RIKEN cDNA gene, E330027M22Rik
Efna3	13638	-1.28	ephrin A3; similar to Ephrin A3
Eif2b3	108067	-1.04	eukaryotic translation initiation factor 2B, subunit 3
Elavl2	15569	-1.12	ELAV (embryonic lethal, abnormal vision, Drosophila)-like 2 (Hu antigen B)
Emb	13723	-1.94	embigin
Eme1	268465	-1.1	essential meiotic endonuclease 1 homolog 1 (S. pombe)
Ercc6l	236930	-1.12	excision repair cross-complementing rodent repair deficiency complementation group 6 - like
Esco2	71988	-1.02	establishment of cohesion 1 homolog 2 (S. cerevisiae)
Espl1	105988	-1.04	extra spindle poles-like 1 (S. cerevisiae)
Exo1	26909	-1.46	exonuclease 1
Exosc8	69639	-1.13	exosome component 8
F630043A04Rik	219114	-1.15	RIKEN cDNA F630043A04 gene
F730047E07Rik	212377	-1.04	RIKEN cDNA F730047E07 gene
Fam123c	211383	-1.27	family with sequence similarity 123, member C
Fam136a	66488	-1.01	RIKEN cDNA 2010309E21 gene; similar to CG5323-PA; predicted gene 6396; predicted gene 6624
Fam169a	320557	-1.66	family with sequence similarity 169, member A
Fam54a	71804	-1.07	similar to DUF729 domain containing 1; family with sequence similarity 54, member A
Fam64a	109212	-1.03	RIKEN cDNA 6720460F02 gene
Fancd2	211651	-1.25	Fanconi anemia, complementation group D2
Fancm	104806	-1.11	Fanconi anemia, complementation group M
Fbl	14113	-1.07	similar to Fibrillarin; fibrillarin
Fbxo5	67141	-1.05	F-box protein 5
Fen1	14156	-1.18	flap structure specific endonuclease 1
Fndc3c1	333564	-1.81	fibronectin type III domain containing 3C1
Fscn1	14086	-1.01	fascin homolog 1, actin bundling protein (Strongylocentrotus purpuratus)
Gemin4	276919	-1.04	gem (nuclear organelle) associated protein 4
Gemin6	67242	-1.295	predicted gene 6253; gem (nuclear organelle) associated protein 6; similar to gem (nuclear organelle) associated protein 6
Gen1	209334	-1.36	Gen homolog 1, endonuclease (Drosophila)
Gfpt2	14584	-1.73	glutamine fructose-6-phosphate transaminase 2
Gins1	69270	-1.38	GINS complex subunit 1 (Psf1 homolog)
Gls2	216456	-1.07	glutaminase 2 (liver, mitochondrial)
Glt1d1	319804	-1.18	glycosyltransferase 1 domain containing 1
Gm10661	100038435	-1.21	predicted gene 10661
Gm10664	100038489	-1.52	predicted gene 10664
Gm15542	100043546	-1.15	predicted gene 15542; predicted gene 7816; similar to DnaJ-like protein; predicted gene 6335; DnaJ (Hsp40) homolog, subfamily A, member 1, pseudogene; DnaJ (Hsp40) homolog, subfamily A, member 1
Gm4893	235279	-1.03	predicted gene 11221; similar to Protein C14orf111 homolog; predicted gene 4893; FCF1 small subunit (SSU) processome component homolog (S. cerevisiae)
Gm5595	434179	-1.26	predicted gene 5595; predicted gene 2381
Gm7239	638487	-1.31	predicted gene, EG625349; predicted gene 5789; predicted gene 7085; predicted gene 5708; predicted gene 6847; SET translocation; cDNA sequence BC085271; predicted gene 7239; similar to protein phosphatase 2A inhibitor-2 I-2PP2A; predicted gene 9531
Gmnn	57441	-1.225	geminin
Gng3	14704	-1.17	guanine nucleotide binding protein (G protein), gamma 3
Gnl3	30877	-1.03	guanine nucleotide binding protein-like 3 (nucleolar)
Gpatch4	66614	-1.1	G patch domain containing 4
Greb1	268527	-1.56	gene regulated by estrogen in breast cancer protein
Grik3	14807	-1.29	glutamate receptor, ionotropic, kainate 3
Grwd1	101612	-1.18	glutamate-rich WD repeat containing 1
H2-Oa	15001	-1.11	histocompatibility 2, O region alpha locus
Hand1	15110	-2.19	heart and neural crest derivatives expressed transcript 1
Has2	15117	-1.69	hyaluronan synthase 2
Haus6	230376	-1.08	HAUS augmin-like complex, subunit 6
Heatr1	217995	-1.19	HEAT repeat containing 1
Hells	15201	-1.2	helicase, lymphoid specific
Herc1	235439	-1.06	hect (homologous to the E6-AP (UBE3A) carboxyl terminus) domain and RCC1 (CHC1)-like domain (RLD) 1
Hey2	15214	-1.68	hairy/enhancer-of-split related with YRPW motif 2
Hmga1	15361	-1.34	high mobility group AT-hook I, related sequence 1; high mobility group AT-hook 1
Hmgb3	15354	-1.115	predicted gene 11805; predicted gene 8850; high mobility group box 3; similar to High mobility group protein 4 (HMG-4) (High mobility group protein 2a) (HMG-2a)
Hmmr	15366	-1.04	hyaluronan mediated motility receptor (RHAMM)
Hoxb6	15414	-1.03	homeo box B6
Hoxd1	15429	-1.47	homeo box D1
Hspbap1	66667	-1.09	Hspb associated protein 1
Hsph1	15505	-1.05	heat shock 105kDa/110kDa protein 1
Id3	15903	-1.32	inhibitor of DNA binding 3
Idi1	319554	-1.655	isopentenyl-diphosphate delta isomerase; similar to Isopentenyl-diphosphate delta isomerase; predicted gene 7655
Ifrd2	15983	-1.05	interferon-related developmental regulator 2
Igf2bp1	140486	-1.39	insulin-like growth factor 2 mRNA binding protein 1
Il17rd	171463	-1.38	interleukin 17 receptor D
Isy1	57905	-1.04	ISY1 splicing factor homolog (S. cerevisiae)
Jph1	57339	-1.185	junctophilin 1
Kbtbd8	243574	-1.56	kelch repeat and BTB (POZ) domain containing 8
Kif11	16551	-1.06	kinesin family member 11
Kif14	381293	-1.07	kinesin family member 14
Kif15	209737	-1.38	kinesin family member 15
Kif18a	228421	-1.04	kinesin family member 18A
Kif1a	16560	-1.27	kinesin family member 1A
Kif20a	19348	-1.1	kinesin family member 20A
Kif20b	240641	-1.07	kinesin family member 20B
Kif22	110033	-1.16	kinesin family member 22
Kif4	16571	-1.01	kinesin family member 4
Klf8	245671	-1.78	Kruppel-like factor 8
Klhl12	240756	-1.03	kelch-like 12 (Drosophila)
Kntc1	208628	-1.05	kinetochore associated 1
Lbr	98386	-1.26	lamin B receptor
Lin28a	83557	-1.79	lin-28 homolog A (C. elegans)
Lin28b	380669	-1.54	lin-28 homolog B (C. elegans)
Lrp11	237253	-1.06	low density lipoprotein receptor-related protein 11
Lrrn4	320974	-2.04	leucine rich repeat neuronal 4
Lss	16987	-1.12	lanosterol synthase
Lyar	17089	-1.31	Ly1 antibody reactive clone
Mak16	67920	-1.05	MAK16 homolog (S. cerevisiae)
Mapk8ip2	60597	-1.23	mitogen-activated protein kinase 8 interacting protein 2
Mastl	67121	-1.11	microtubule associated serine/threonine kinase-like
Mcm10	70024	-1.37	minichromosome maintenance deficient 10 (S. cerevisiae)
Mcm2	17216	-1.05	minichromosome maintenance deficient 2 mitotin (S. cerevisiae)
Mcm4	17217	-1.16	minichromosome maintenance deficient 4 homolog (S. cerevisiae)
Mcm5	17218	-1.08	minichromosome maintenance deficient 5, cell division cycle 46 (S. cerevisiae)
Mcm7	17220	-1.07	minichromosome maintenance deficient 7 (S. cerevisiae)
Mcm8	66634	-1.06	minichromosome maintenance deficient 8 (S. cerevisiae)
Mdm1	17245	-1.12	transformed mouse 3T3 cell double minute 1
Mdn1	100019	-1.2	midasin homolog (yeast)
Melk	17279	-1.19	maternal embryonic leucine zipper kinase
Mirhg1	75957	-1.24	microRNA host gene 1 (non-protein coding)
Mki67ip	67949	-1.1	Mki67 (FHA domain) interacting nucleolar phosphoprotein
Mlf1ip	71876	-1.16	myeloid leukemia factor 1 interacting protein
Mlh1	17350	-1.36	mutL homolog 1 (E. coli)
Mnd1	76915	-1.84	meiotic nuclear divisions 1 homolog (S. cerevisiae); predicted gene 3833; similar to Meiotic nuclear divisions 1 homolog (S. cerevisiae)
Mphosph10	67973	-1.11	M-phase phosphoprotein 10 (U3 small nucleolar ribonucleoprotein)
Mpp6	56524	-1.1	membrane protein, palmitoylated 6 (MAGUK p55 subfamily member 6)
Mrto4	69902	-1.245	predicted gene 9178; MRT4, mRNA turnover 4, homolog (S. cerevisiae); predicted gene 5633
Msto1	229524	-1	misato homolog 1 (Drosophila)
Mtap7d3	320923	-1.29	MAP7 domain containing 3
Mthfd1	108156	-1.03	methylenetetrahydrofolate dehydrogenase (NADP+ dependent), methenyltetrahydrofolate cyclohydrolase, formyltetrahydrofolate synthase
Mum1	68114	-1	melanoma associated antigen (mutated) 1
Mum1l1	245631	-1.82	melanoma associated antigen (mutated) 1-like 1
Mvd	192156	-1.41	mevalonate (diphospho) decarboxylase
Myb	17863	-1.33	myeloblastosis oncogene
Naf1	234344	-1.34	nuclear assembly factor 1 homolog (S. cerevisiae)
Nasp	50927	-1.47	nuclear autoantigenic sperm protein (histone-binding); similar to nuclear autoantigenic sperm protein; NASP
Nat10	98956	-1.04	N-acetyltransferase 10
Ncapg	54392	-1.31	non-SMC condensin I complex, subunit G
Ncapg2	76044	-1.04	non-SMC condensin II complex, subunit G2
Ncl	17975	-1.42	nucleolin
Ncrna00086	320237	-1.39	non-protein coding RNA 86
Ndc80	67052	-1.04	NDC80 homolog, kinetochore complex component (S. cerevisiae)
Nfkbil2	72749	-1.06	nuclear factor of kappa light polypeptide gene enhancer in B-cells inhibitor-like 2
Nfxl1	100978	-1.61667	nuclear transcription factor, X-box binding-like 1
Nhej1	75570	-1.06	nonhomologous end-joining factor 1
Ninl	78177	-1.16	ninein-like
Nkx1-2	20231	-1.07	NK1 transcription factor related, locus 2 (Drosophila)
Nmt2	18108	-1.05	N-myristoyltransferase 2
Noc3l	57753	-1.01	nucleolar complex associated 3 homolog (S. cerevisiae)
Nolc1	70769	-1.14	nucleolar and coiled-body phosphoprotein 1
Nop58	55989	-1	NOP58 ribonucleoprotein homolog (yeast)
Npm3	18150	-1.24	nucleoplasmin 3; nucleoplasmin 3, pseudogene 1
Nr6a1	14536	-1.08	nuclear receptor subfamily 6, group A, member 1
Nsdhl	18194	-1.02	NAD(P) dependent steroid dehydrogenase-like
Nudt11	58242	-1.26	nudix (nucleoside diphosphate linked moiety X)-type motif 11; nudix (nucleoside diphosphate linked moiety X)-type motif 10
Nudt15	214254	-1.17	nudix (nucleoside diphosphate linked moiety X)-type motif 15
Nup107	103468	-1.11	nucleoporin 107
Nup35	69482	-1.225	predicted gene 4353; nucleoporin 35
Nup37	69736	-1.12	similar to nucleoporin 37; nucleoporin 37
Nup43	69912	-1.3	nucleoporin 43
Nutf2	68051	-1.16	similar to Chain A, D92n,D94n Double Point Mutant Of Human Nuclear Transport Factor 2 (Ntf2); predicted gene 10349; predicted gene 4682; nuclear transport factor 2; similar to nuclear transport factor 2; predicted gene 9386; predicted gene 10333
Nxf3	245610	-1.03	nuclear RNA export factor 3
Oip5	70645	-1.25	Opa interacting protein 5
Orc1l	18392	-1.6	origin recognition complex, subunit 1-like (S.cereviaiae)
Orc2l	18393	-1.05	origin recognition complex, subunit 2-like (S. cerevisiae)
Osgepl1	72085	-1.03	O-sialoglycoprotein endopeptidase-like 1
Osgin2	209212	-1.36	oxidative stress induced growth inhibitor family member 2
Pcbp4	59092	-1.21	poly(rC) binding protein 4
Pcyt1b	236899	-1.4	phosphate cytidylyltransferase 1, choline, beta isoform
Pdcd11	18572	-1	programmed cell death 11
Pdlim4	30794	-1.04	PDZ and LIM domain 4
Pdss1	56075	-1.07	prenyl (solanesyl) diphosphate synthase, subunit 1
Pfas	237823	-1	phosphoribosylformylglycinamidine synthase (FGAR amidotransferase)
Pfkfb1	18639	-1.21	6-phosphofructo-2-kinase/fructose-2,6-biphosphatase 1
Plk1	18817	-1.02	polo-like kinase 1 (Drosophila)
Plk4	20873	-1.1	polo-like kinase 4 (Drosophila)
Pm20d2	242377	-1.07	peptidase M20 domain containing 2
Pmvk	68603	-1.1	phosphomevalonate kinase
Pold3	67967	-1.03	polymerase (DNA-directed), delta 3, accessory subunit
Pole	18973	-1.23	polymerase (DNA directed), epsilon
Pole2	18974	-1.17	polymerase (DNA directed), epsilon 2 (p59 subunit)
Polg	18975	-1.4	polymerase (DNA directed), gamma
Polr1e	64424	-1.16	polymerase (RNA) I polypeptide E
Polr3g	67486	-1.74	polymerase (RNA) III (DNA directed) polypeptide G
Pou5f1	18999	-1.68	POU domain, class 5, transcription factor 1
Ppa1	67895	-1.01	pyrophosphatase (inorganic) 1
Ppat	231327	-1.28	phosphoribosyl pyrophosphate amidotransferase
Ppih	66101	-1.105	similar to peptidyl prolyl isomerase H; predicted gene 7879; predicted gene 9088; predicted gene 8719; predicted gene 11585; similar to Peptidyl-prolyl cis-trans isomerase H (PPIase H) (Rotamase H); peptidyl prolyl isomerase H
Ppil1	100047806	-1.21	similar to peptidylprolyl isomerase-like 1; peptidylprolyl isomerase (cyclophilin)-like 1
Ppil1	68816	-1.85	similar to peptidylprolyl isomerase-like 1; peptidylprolyl isomerase (cyclophilin)-like 1
Prdm6	225518	-1.02	PR domain containing 6
Prim1	19075	-1.13	DNA primase, p49 subunit
Prim2	19076	-1.73	DNA primase, p58 subunit
Prkd1	18760	-1.02	protein kinase D1
Prmt3	71974	-1.49	protein arginine N-methyltransferase 3
Prph	19132	-2.4	peripherin
Prtg	235472	-1.04	protogenin homolog (Gallus gallus)
Ptcd3	69956	-1.07	pentatricopeptide repeat domain 3
Pus7	78697	-1.17	pseudouridylate synthase 7 homolog (S. cerevisiae)
Rad51	19361	-1.13	RAD51 homolog (S. cerevisiae)
Rad54l	19366	-1.16	RAD54 like (S. cerevisiae)
Rangrf	57785	-1.04	predicted gene 7791; similar to Ran-interacting protein MOG1; predicted gene 15711; RAN guanine nucleotide release factor; predicted gene 4535; predicted gene 8572
Rbm19	74111	-1.76	RNA binding motif protein 19
Rbpms2	71973	-1.22	predicted gene 3470; RNA binding protein with multiple splicing 2
Rcl1	59028	-1.25	RNA terminal phosphate cyclase-like 1
Rcor2	104383	-1.23	REST corepressor 2
Rdh11	17252	-1.01	retinol dehydrogenase 11
Rfc3	69263	-1.03	replication factor C (activator 1) 3
Rhebl1	69159	-1.62	Ras homolog enriched in brain like 1
Ripk2	192656	-1.53	receptor (TNFRSF)-interacting serine-threonine kinase 2
Ripk3	56532	-1.13	receptor-interacting serine-threonine kinase 3
Rnu73a	19870	-1.12	U73B small nuclear RNA; U73A small nuclear RNA
Rnu73b	19871	-1.34	U73B small nuclear RNA; U73A small nuclear RNA
Rock2	19878	-1.29	Rho-associated coiled-coil containing protein kinase 2
Rpl12	269261	-1.15	similar to ribosomal protein L12; predicted gene 7117; small nucleolar RNA, H/ACA box 65; predicted gene 11425; predicted gene 6285; predicted gene 5962; predicted gene 9396; similar to 60S ribosomal protein L12; ribosomal protein L12; predicted gene 6336
Rpl13	270106	-1.53	similar to ribosomal protein L13; predicted gene 10071; predicted gene 9026; predicted gene 12918; predicted gene 7290; predicted gene 5075; predicted gene 15710; similar to 60S ribosomal protein L13; predicted gene 7159; ribosomal protein L13
Rpl23a	268449	-1.28	predicted gene 3174; predicted gene 8112; predicted gene 8158; ribosomal protein L23a; predicted gene 5384; predicted gene 8264; predicted gene 6233; similar to 60S ribosomal protein L23a; predicted gene 7413; predicted gene 5351; predicted gene 6177; similar to ribosomal protein L23a; predicted gene 7065; predicted gene 7755; predicted gene 10335; predicted gene 8137; predicted gene 3362; predic…
Rpp30	54364	-1.03	ribonuclease P/MRP 30 subunit (human)
Rpp40	208366	-1.18	ribonuclease P 40 subunit (human)
Rps12	20042	-1.23	predicted gene 16422; predicted gene 6646; ribosomal protein S12; predicted gene 12334; predicted gene 5642; predicted gene 14059; predicted gene 5462; predicted gene 7698; predicted gene 7586; similar to ribosomal protein S12; predicted gene 14958; predicted gene 15887; predicted gene 10063; predicted gene 7601; predicted gene 9153; predicted gene 7671; predicted gene 9122; similar to 40S riboso…
Rps13	68052	-1.26	similar to ribosomal protein S13; predicted gene 12270; predicted gene 6834; predicted gene 15483; predicted gene 6573; ribosomal protein S13; predicted gene 10159
Rps6ka6	67071	-2.24	ribosomal protein S6 kinase polypeptide 6
Rragb	245670	-1.35	Ras-related GTP binding B
Rrm2	20135	-1.03	ribonucleotide reductase M2
Rrp12	107094	-1.01	ribosomal RNA processing 12 homolog (S. cerevisiae)
Rrp1b	72462	-1.2	ribosomal RNA processing 1 homolog B (S. cerevisiae)
Ruvbl1	56505	-1.02	RuvB-like protein 1
Sall1	58198	-1.33	sal-like 1 (Drosophila)
Sall4	99377	-2.07	sal-like 4 (Drosophila)
Scarna8	100217448	-1.02	small Cajal body-specific RNA 8
Scd1	20249	-1.44	stearoyl-Coenzyme A desaturase 1
Scyl3	240880	-1.11	SCY1-like 3 (S. cerevisiae)
Sgk1	20393	-1.07	serum/glucocorticoid regulated kinase 1
Sgol1	72415	-1.09	shugoshin-like 1 (S. pombe)
Shcbp1	20419	-1.09	Shc SH2-domain binding protein 1
Siah1b	20438	-1.14	seven in absentia 1B
Sirt1	93759	-1.05	sirtuin 1 (silent mating type information regulation 2, homolog) 1 (S. cerevisiae)
Six6os1	75801	-1.53	Six6 opposite strand transcript 1
Slc43a1	72401	-1.04	solute carrier family 43, member 1
Slc4a5	232156	-1.22	solute carrier family 4, sodium bicarbonate cotransporter, member 5
Smad6	17130	-1.48	MAD homolog 6 (Drosophila)
Smarcd1	83797	-1.12	SWI/SNF related, matrix associated, actin dependent regulator of chromatin, subfamily d, member 1
Smn1	20595	-1.04	survival motor neuron 1
Smpd4	77626	-1.07	sphingomyelin phosphodiesterase 4
Smyd5	232187	-1.01	SET and MYND domain containing 5
Snhg1	83673	-1.7125	small nucleolar RNA host gene (non-protein coding) 1
Snora61	100217440	-1.15	small nucleolar RNA, H/ACA box 61
Snora62	104433	-1.01	small nucleolar RNA, H/ACA box 62
Snora65	104367	-1.19	similar to ribosomal protein L12; predicted gene 7117; small nucleolar RNA, H/ACA box 65; predicted gene 11425; predicted gene 6285; predicted gene 5962; predicted gene 9396; similar to 60S ribosomal protein L12; ribosomal protein L12; predicted gene 6336
Snora69	104369	-1.67	small nucleolar RNA, H/ACA box 69
Snora7a	100217451	-1.05	small nucleolar RNA, H/ACA box 7A
Snord1c	100216536	-1.4	small nucleolar RNA, C/D box 1C
Snord34	27210	-1.38	small nucleolar RNA, C/D box 34
Snord37	100217454	-1.25	small nucleolar RNA, C/D box 37
Snord38a	100217424	-1.29	small nucleolar RNA, C/D box 38A
Snord49a	100217455	-1.29	small nucleolar RNA, C/D box 49A
Snord58b	100217457	-1.3	small nucleolar RNA, C/D box 58B
Snord82	80828	-1.33	small nucleolar RNA, C/D box 82
Snord87	266793	-1.52	small nucleolar RNA, C/D box 87
Snrnp25	78372	-1.22	small nuclear ribonucleoprotein 25 (U11/U12)
Snrpg	68011	-1.01	predicted gene 8186; small nuclear ribonucleoprotein polypeptide G
Snrpn	20646	-1.16	small nuclear ribonucleoprotein N; SNRPN upstream reading frame; predicted gene 5802; similar to SNRPN upstream reading frame protein
Spag5	54141	-1.11	sperm associated antigen 5
Spata13	219140	-1.17	spermatogenesis associated 13
Spata5	57815	-1.01	spermatogenesis associated 5
Spin2	278240	-2.1	spindlin family, member 2
Spo11	26972	-1.06	sporulation protein, meiosis-specific, SPO11 homolog (S. cerevisiae)
Stard8	236920	-2.07	START domain containing 8
Stmn2	20257	-2.09	stathmin-like 2
Sult4a1	29859	-2.1	sulfotransferase family 4A, member 1
Suv39h1	20937	-1.52	suppressor of variegation 3-9 homolog 1 (Drosophila)
Suv39h2	64707	-1.44	suppressor of variegation 3-9 homolog 2 (Drosophila)
Taf4b	72504	-1.36	TAF4B RNA polymerase II, TATA box binding protein (TBP)-associated factor
Tbx20	57246	-1.43	T-box 20
Tbx3	21386	-1.82	T-box 3
Tcf7	21414	-1.9	transcription factor 7, T-cell specific
Tcfl5	277353	-2.17	transcription factor-like 5 (basic helix-loop-helix)
Tdrd5	214575	-1.06	tudor domain containing 5
Terf1	21749	-1.02	telomeric repeat binding factor 1
Thop1	50492	-1.03	thimet oligopeptidase 1
Tiam2	24001	-1.11	T-cell lymphoma invasion and metastasis 2
Timm8a1	30058	-1.035	predicted gene 9797; translocase of inner mitochondrial membrane 8 homolog a1 (yeast); similar to small zinc finger-like protein
Tipin	66131	-1.15	timeless interacting protein
Tmem28	620592	-1.18	transmembrane protein 28
Tmem88	67020	-1.82	transmembrane protein 88
Tnfrsf19	29820	-1.07	tumor necrosis factor receptor superfamily, member 19
Tnfrsf22	79202	-1.2	tumor necrosis factor receptor superfamily, member 22
Top2a	21973	-1.19	topoisomerase (DNA) II alpha
Trim36	28105	-1.06	tripartite motif-containing 36
Trim59	66949	-1.24	similar to mouse RING finger 1; tripartite motif-containing 59
Trim6	94088	-1.01	tripartite motif-containing 6; similar to Tripartite motif protein 6
Trim71	636931	-1.93	similar to LIN41; tripartite motif-containing 71
Trip13	69716	-1.48	thyroid hormone receptor interactor 13
Trmt11	73681	-1.07	tRNA methyltransferase 11 homolog (S. cerevisiae)
Tsen2	381802	-1	tRNA splicing endonuclease 2 homolog (S. cerevisiae)
Tspan2	70747	-1.11	tetraspanin 2
Ttc27	74196	-1.39	tetratricopeptide repeat domain 27
Ttk	22137	-1.24	Ttk protein kinase
Ube2cbp	70348	-1.09	ubiquitin-conjugating enzyme E2C binding protein
Uchl5	56207	-1.06	ubiquitin carboxyl-terminal esterase L5
Umps	22247	-1.02	uridine monophosphate synthetase
Urb1	207932	-1.08	URB1 ribosome biogenesis 1 homolog (S. cerevisiae)
Urod	22275	-1.02	uroporphyrinogen decarboxylase
Usp44	327799	-1.46	ubiquitin specific peptidase 44
Utp14a	72554	-1.29	UTP14, U3 small nucleolar ribonucleoprotein, homolog A (yeast)
Utp18	217109	-1.12	UTP18, small subunit (SSU) processome component, homolog (yeast)
Utp20	70683	-1.05	UTP20, small subunit (SSU) processome component, homolog (yeast)
Vrk1	22367	-1.08	vaccinia related kinase 1
Wdhd1	218973	-1.33	WD repeat and HMG-box DNA binding protein 1
Wdr12	57750	-1.265	WD repeat domain 12; predicted gene 4879
Wdr3	269470	-1	WD repeat domain 3
Wdr46	57315	-1.03	WD repeat domain 46
Wdr54	75659	-1.37	WD repeat domain 54
Wdr55	67936	-1.22	WD repeat domain 55
Wdr75	73674	-1.02	WD repeat domain 75
Wnt5a	22418	-1.43	wingless-related MMTV integration site 5A
Xpo4	57258	-1	exportin 4
Yars2	70120	-1.07	tyrosyl-tRNA synthetase 2 (mitochondrial)
Zc3hav1	78781	-1.09	zinc finger CCCH type, antiviral 1
Zdbf2	73884	-1.33	zinc finger, DBF-type containing 2
Zfp105	22646	-1.13	zinc finger protein 105
Zfp280c	208968	-1.21	zinc finger protein 280C
Zfp345	545471	-1.41	zinc finger protein 345
Zfp365	216049	-1.04	zinc finger protein 365
Zfp7	223669	-1.08	zinc finger protein 7
Zfp711	245595	-2.19	zinc finger protein 711
Zic2	22772	-1.85	zinc finger protein of the cerebellum 2
Zic3	22773	-1.39	zinc finger protein of the cerebellum 3
Zic5	65100	-1.42	similar to zinc finger protein of the cerebellum 5; predicted gene 12241; zinc finger protein of the cerebellum 5
Znhit3	448850	-1.11	zinc finger, HIT type 3
Zscan10	332221	-2.02	zinc finger and SCAN domain containing 10
Zwilch	68014	-1.13	Zwilch, kinetochore associated, homolog (Drosophila)

## Sheet: Dnmt1KO up
Upregulated genes in Dnmt1-/- EBs compared to wt EBs between d4-16
Gene symbol	Entrez Gene ID	Fold change compared to wt	Gene name
0610031J06Rik	56700	1.05	RIKEN cDNA 0610031J06 gene
1700001L05Rik	69291	1.42	RIKEN cDNA 1700001L05 gene
1700013H16Rik	75514	2.2	RIKEN cDNA 1700013H16 gene
2210010C17Rik	70080	1.85	RIKEN cDNA 2210010C17 gene
2510049J12Rik	70291	1.36	RIKEN cDNA 2510049J12 gene
2610019F03Rik	72148	1.13	RIKEN cDNA 2610019F03 gene
3830431G21Rik	217682	1.16	RIKEN cDNA 3830431G21 gene
4632428N05Rik	74048	1.28	RIKEN cDNA 4632428N05 gene
4933426M11Rik	217684	1.02	RIKEN cDNA 4933426M11 gene
5730469M10Rik	70564	1.02	RIKEN cDNA 5730469M10 gene
9130017N09Rik	78906	1.27	RIKEN cDNA 9130017N09 gene
9930013L23Rik	80982	1.75	RIKEN cDNA 9930013L23 gene
A4galt	239559	1.19	alpha 1,4-galactosyltransferase
Aass	30956	1.42	aminoadipate-semialdehyde synthase
Abcb11	27413	1.01	ATP-binding cassette, sub-family B (MDR/TAP), member 11
Abcc4	239273	1.46	ATP-binding cassette, sub-family C (CFTR/MRP), member 4
Acat3	224530	1.25	acetyl-Coenzyme A acetyltransferase 3
Acp5	11433	1.08	acid phosphatase 5, tartrate resistant
Adamts9	101401	1.148	a disintegrin-like and metallopeptidase (reprolysin type) with thrombospondin type 1 motif, 9
Adap2	216991	1.16	ArfGAP with dual PH domains 2
Amn	93835	1.74	amnionless
Angpt2	11601	1.13	angiopoietin 2
Apoc1	11812	1.72	apolipoprotein C-I
Apoe	11816	1.53	apolipoprotein E
Arhgap28	268970	1.44	Rho GTPase activating protein 28
Arhgap8	73167	1.21	Rho GTPase activating protein 8; proline rich 5 (renal)
Arhgef16	230972	1.05	Rho guanine nucleotide exchange factor (GEF) 16
As3mt	57344	1.31	arsenic (+3 oxidation state) methyltransferase
Atp6v0a1	11975	1.24	ATPase, H+ transporting, lysosomal V0 subunit A1
Atp7b	11979	1.85	ATPase, Cu++ transporting, beta polypeptide
Atp8a2	50769	1.81	ATPase, aminophospholipid transporter-like, class I, type 8A, member 2
Atxn1	20238	1.16	ataxin 1
Bace2	56175	1.61	beta-site APP-cleaving enzyme 2
Bcmo1	63857	1.88	beta-carotene 15,15'-monooxygenase
Bend5	67621	1.5	BEN domain containing 5
Car7	12354	3.21	carbonic anhydrase 7
Casq1	12372	1.18	calsequestrin 1
Cck	12424	1.14	cholecystokinin
Ccl2	20296	1.17	chemokine (C-C motif) ligand 2
Ceacam15	101434	2.73	carcinoembryonic antigen-related cell adhesion molecule 15
Ceacam9	26368	2.63	carcinoembryonic antigen-related cell adhesion molecule 9
Chrnb1	11443	1.08	cholinergic receptor, nicotinic, beta polypeptide 1 (muscle)
Cited1	12705	2.15	Cbp/p300-interacting transactivator with Glu/Asp-rich carboxy-terminal domain 1
Cldn6	54419	1.07	claudin 6
Clic6	209195	2.69	chloride intracellular channel 6
Cln6	76524	1.35	ceroid-lipofuscinosis, neuronal 6
Clps	109791	2.15	colipase, pancreatic
Cndp2	66054	1.56	CNDP dipeptidase 2 (metallopeptidase M20 family)
Cntn5	244682	1.57	contactin 5
Cpeb2	231207	1.51	cytoplasmic polyadenylation element binding protein 2
Cpn1	93721	2.14	carboxypeptidase N, polypeptide 1
Crabp2	12904	1.11	cellular retinoic acid binding protein II
Creb3l1	26427	1.48	cAMP responsive element binding protein 3-like 1
Creb3l3	208677	1.73	cAMP responsive element binding protein 3-like 3
Cst3	13010	1.11	cystatin C
Ctdspl	69274	1.16	CTD (carboxy-terminal domain, RNA polymerase II, polypeptide A) small phosphatase-like
Cts7	56092	1.97	cathepsin 7
Ctsh	13036	3.91	cathepsin H
D14Ertd668e	219132	2.09	predicted gene 6907; predicted gene 6904; predicted gene 4902; DNA segment, Chr 14, ERATO Doi 668, expressed; PHD finger protein 11
Dazl	13164	2.61	deleted in azoospermia-like
Ddah1	69219	1.72	dimethylarginine dimethylaminohydrolase 1
Depdc7	211896	1.46	DEP domain containing 7
Dkkl1	50722	1.59	dickkopf-like 1
Dnajb9	27362	1.04	predicted gene 6568; DnaJ (Hsp40) homolog, subfamily B, member 9
Dnajc22	72778	1.27	DnaJ (Hsp40) homolog, subfamily C, member 22
Dpcr1	268949	2.8	diffuse panbronchiolitis critical region 1 (human)
Dpep1	13479	1.02	dipeptidase 1 (renal)
Dpep3	71854	1.14	dipeptidase 3
Dpp4	13482	3.8	dipeptidylpeptidase 4
dram2	67171	1.2	DNA-damage regulated autophagy modulator 2; oldy symbol Tmem77
Eif2ak2	19106	1.16	eukaryotic translation initiation factor 2-alpha kinase 2
Entpd2	12496	1.28	ectonucleoside triphosphate diphosphohydrolase 2
Epas1	13819	2.73	endothelial PAS domain protein 1; similar to Endothelial PAS domain protein 1
Eps8	13860	1.08	epidermal growth factor receptor pathway substrate 8
Eps8l3	99662	1.57	EPS8-like 3
Ero1l	50527	1.79	ERO1-like (S. cerevisiae)
Exoc6	107371	1.07	exocyst complex component 6
Fgfr4	14186	1.22	fibroblast growth factor receptor 4
Fhdc1	229474	1.1	FH2 domain containing 1
Flrt3	71436	1.29	fibronectin leucine rich transmembrane protein 3; similar to fibronectin leucine rich transmembrane protein 3
Fmo4	226564	1.9	flavin containing monooxygenase 4
Fndc3a	319448	1.24	fibronectin type III domain containing 3A
Foxa3	15377	1.12	forkhead box A3
Fuca2	66848	1.22	fucosidase, alpha-L- 2, plasma
Gab1	14388	1.58	growth factor receptor bound protein 2-associated protein 1
Galnt6	207839	1.71	UDP-N-acetyl-alpha-D-galactosamine:polypeptide N-acetylgalactosaminyltransferase 6
Gcnt4	218476	1.14	predicted gene 73
Gdpd5	233552	1.11	glycerophosphodiester phosphodiesterase domain containing 5
Gkn1	66283	2.91	gastrokine 1
Gm12569	622699	1.1	predicted gene 12569
Gm1527	385263	1.09	predicted gene 1527; predicted gene 6558
Gm2889	100040658	1.91	hypothetical protein LOC100041609; hypothetical protein LOC100044795; predicted gene 3395; similar to gag polyprotein; hypothetical protein LOC100047557; hypothetical protein LOC100040347; hypothetical protein LOC100044384; hypothetical protein LOC100045342; hypothetical protein LOC100038979; predicted gene 2889
Gm2889	100041537	1.265	hypothetical protein LOC100041609; hypothetical protein LOC100044795; predicted gene 3395; similar to gag polyprotein; hypothetical protein LOC100047557; hypothetical protein LOC100040347; hypothetical protein LOC100044384; hypothetical protein LOC100045342; hypothetical protein LOC100038979; predicted gene 2889
Gm371	236914	1.13	predicted gene 371
Gm4779	212753	1.17	predicted gene 4779
Gm5077	317677	1.09	predicted gene 5077
Gm7455	665033	1.44	predicted gene 7455
Gm9	194854	1.07	predicted gene 9
Gns	75612	1.17	glucosamine (N-acetyl)-6-sulfatase
Gpam	14732	1.07	glycerol-3-phosphate acyltransferase, mitochondrial
Gpx3	14778	2.19	glutathione peroxidase 3
Gramd1b	235283	2.37	GRAM domain containing 1B
Gramd1c	207798	1.53	GRAM domain containing 1C
Grb10	14783	1.66	growth factor receptor bound protein 10
Hbegf	15200	1.18	heparin-binding EGF-like growth factor
Hnf1b	21410	1.92	HNF1 homeobox B
Hs3st1	15476	1.86	heparan sulfate (glucosamine) 3-O-sulfotransferase 1
Hsf2bp	74377	1.36	heat shock transcription factor 2 binding protein
Ifi27l2b	217845	1.08	interferon, alpha-inducible protein 27 like 2B
Igf2r	16004	1.56	insulin-like growth factor 2 receptor
Igfbp6	16012	1.09	insulin-like growth factor binding protein 6
Il1rl2	107527	1.13	interleukin 1 receptor-like 2
Il22ra1	230828	2.16	interleukin 22 receptor, alpha 1
Insig1	231070	1.17	insulin induced gene 1
Irf7	54123	1.73	interferon regulatory factor 7
Kit	16590	1.57	kit oncogene
Klf4	16600	1.08	Kruppel-like factor 4 (gut)
Klhl2	77113	1.2	kelch-like 2, Mayven (Drosophila)
Kmo	98256	2.22	kynurenine 3-monooxygenase (kynurenine 3-hydroxylase)
Lamb2	16779	1.13	laminin, beta 2
Lcat	16816	1.08	lecithin cholesterol acyltransferase
Lgi1	56839	1.22	leucine-rich repeat LGI family, member 1; predicted gene 3888
Lrpap1	16976	1.66	low density lipoprotein receptor-related protein associated protein 1
Lrrc8b	433926	1.07	leucine rich repeat containing 8 family, member B
Lrrc8d	231549	1.05	leucine rich repeat containing 8D
Mael	98558	1.8	maelstrom homolog (Drosophila)
Magea1	17137	1.12	melanoma antigen, family A, 1
Man2b2	17160	1.09	mannosidase 2, alpha B2
Marveld2	218518	1.16	MARVEL (membrane-associating) domain containing 2
Mcoln2	68279	1.6	mucolipin 2
Mcoln3	171166	2.2	mucolipin 3
Me1	17436	1.48	predicted gene 7049; similar to NADP-dependent malic enzyme (NADP-ME) (Malic enzyme 1); malic enzyme 1, NADP(+)-dependent, cytosolic
Mmp3	17392	1.12	matrix metallopeptidase 3
Mobkl2b	214944	1	MOB1, Mps One Binder kinase activator-like 2B (yeast)
Morc1	17450	1.31	microrchidia 1
Mosc1	66112	1.74	similar to MOSC domain-containing protein 1, mitochondrial; MOCO sulphurase C-terminal domain containing 1
Mtmr7	54384	1.35	myotubularin related protein 7
Naaa	67111	1.15	N-acylethanolamine acid amidase
Neu1	18010	1.77	neuraminidase 1
Npc1l1	237636	1.12	NPC1-like 1
Nuak2	74137	1.08	NUAK family, SNF1-like kinase, 2
Oas1c	114643	1.19	2'-5' oligoadenylate synthetase 1C
Olfr1054	259021	1.61	olfactory receptor 1054
Osbpl6	99031	1.28	oxysterol binding protein-like 6
P4ha1	18451	1.54	procollagen-proline, 2-oxoglutarate 4-dioxygenase (proline 4-hydroxylase), alpha 1 polypeptide
Pdia5	72599	1.25	protein disulfide isomerase associated 5
Pdpn	14726	2.07	podoplanin
Pdzk1	59020	1.53	PDZ domain containing 1
Pgam2	56012	1.17	phosphoglycerate mutase 2
Pgc	109820	3.81	progastricsin (pepsinogen C)
Phf16	382207	1.25	PHD finger protein 16
Phf17	269424	1.51	PHD finger protein 17
Pik3cb	74769	1.21	phosphatidylinositol 3-kinase, catalytic, beta polypeptide
Pilra	231805	1.09	paired immunoglobin-like type 2 receptor alpha
Plekhb2	226971	1.41	pleckstrin homology domain containing, family B (evectins) member 2
Plekhh1	211945	1.3	pleckstrin homology domain containing, family H (with MyTH4 domain) member 1
Plk3	12795	1.08	polo-like kinase 3 (Drosophila)
Plscr1	22038	1	phospholipid scramblase 1; predicted gene 5530; hypothetical protein LOC677340
Podxl	27205	1.47	podocalyxin-like
Prl2c1	666317	4.36	Prolactin family 2, subfamily c, member 1
Prl3d1	18775	4.8	prolactin family 3, subfamily d, member 1
Prl3d3	215029	3.28	prolactin family 3, subfamily d, member 3
Prl5a1	28078	2.65	prolactin family 5, subfamily a, member 1
Prl7a1	19113	4.32	prolactin family 7, subfamily a, member 1
Prl7a2	19114	1.07	prolactin family 7, subfamily a, member 2
Prlr	19116	1.71	prolactin receptor
Procr	19124	1.5	protein C receptor, endothelial
Pros1	19128	1.04	protein S (alpha)
Psg29	114872	2.99	pregnancy-specific glycoprotein 29
Pth1r	19228	1.48	parathyroid hormone 1 receptor
Ptk6	20459	1.84	PTK6 protein tyrosine kinase 6
Pyy	217212	2.37	peptide YY
Rab20	19332	1.04	RAB20, member RAS oncogene family
Rab30	75985	1.32	RAB30, member RAS oncogene family
Ralgapa2	241694	1.2	Ral GTPase activating protein, alpha subunit 2 (catalytic)
Rbmy1a1	19657	2.06333	RNA binding motif protein, Y chromosome, family 1, member A1
Rfx6	320995	1.57	regulatory factor X, 6
Rgs4	19736	1.62	regulator of G-protein signaling 4
Rhobtb1	69288	1.19	Rho-related BTB domain containing 1
Rhpn2	52428	1.05	rhophilin, Rho GTPase binding protein 2
Rnasel	24014	1.33	ribonuclease L (2', 5'-oligoisoadenylate synthetase-dependent)
S100a1	20193	1.27	S100 calcium binding protein A1
Scml2	107815	1.19	similar to sex comb on midleg-like 2 (Drosophila); sex comb on midleg-like 2 (Drosophila)
Scpep1	74617	1.31	serine carboxypeptidase 1
Serpinb6c	97848	1.85	serine (or cysteine) peptidase inhibitor, clade B, member 6c
Sfmbt2	353282	1.47	Scm-like with four mbt domains 2
Sgpp2	433323	1.05	sphingosine-1-phosphate phosphotase 2
Sh3d19	27059	1.25	SH3 domain protein D19
Shroom3	27428	1.03	shroom family member 3
Siae	22619	1.23	sialic acid acetylesterase
Slc13a3	114644	1.64	solute carrier family 13 (sodium-dependent dicarboxylate transporter), member 3
Slc13a4	243755	1.97	solute carrier family 13 (sodium/sulfate symporters), member 4
Slc16a9	66859	1.14	solute carrier family 16 (monocarboxylic acid transporters), member 9
Slc23a1	20522	1.68	solute carrier family 23 (nucleobase transporters), member 1
Slc23a3	22626	1.96	solute carrier family 23 (nucleobase transporters), member 3
Slc28a2	269346	1.27	solute carrier family 28 (sodium-coupled nucleoside transporter), member 2
Slc30a1	22782	1.27	solute carrier family 30 (zinc transporter), member 1
Slc47a1	67473	1.21	solute carrier family 47, member 1
Slc6a4	15567	1.45	solute carrier family 6 (neurotransmitter transporter, serotonin), member 4
Slc9a6	236794	1.42	solute carrier family 9 (sodium/hydrogen exchanger), member 6
Slco4c1	227394	1.95	solute carrier organic anion transporter family, member 4C1
Smc1b	140557	2.07	structural maintenance of chromosomes 1B
Smoc1	64075	1.22	SPARC related modular calcium binding 1
Sntb1	20649	1.14	syntrophin, basic 1
Snx9	66616	1.21	similar to Sorting nexin 9; sorting nexin 9
Socs3	12702	1.28	suppressor of cytokine signaling 3
Sohlh2	74434	2.65	spermatogenesis and oogenesis specific basic helix-loop-helix 2
Spns2	216892	1.23	spinster homolog 2 (Drosophila)
Spock1	20745	1.39	sparc/osteonectin, cwcv and kazal-like domains proteoglycan 1
St3gal1	20442	1.5	ST3 beta-galactoside alpha-2,3-sialyltransferase 1
Stra8	20899	1.41	stimulated by retinoic acid gene 8
Stx7	53331	1.19	syntaxin 7
Sycp1	20957	1.45	synaptonemal complex protein 1; similar to testicular protein
Taf7l	74469	2.17	TAF7-like RNA polymerase II, TATA box binding protein (TBP)-associated factor
Tcf7l2	21416	1.1	transcription factor 7-like 2, T-cell specific, HMG-box
Tcfec	21426	1.32	transcription factor EC
Tcn2	21452	1.37	transcobalamin 2
Tdh	58865	1.76	L-threonine dehydrogenase; predicted gene 13929
Tex11	83558	1.48	testis expressed gene 11
Tex14	83560	1.16	testis expressed gene 14
Thbd	21824	1.06	thrombomodulin
Tm6sf2	107770	1.17	transmembrane 6 superfamily member 2
Tmem116	77462	1.06	transmembrane protein 116
Tmem130	243339	1.04	transmembrane protein 130
Tmem144	70652	1.01	transmembrane protein 144
Tmprss2	50528	2.03	transmembrane protease, serine 2
Tnfrsf12a	27279	1.22	tumor necrosis factor receptor superfamily, member 12a
Tor1aip2	240832	1.01	torsin A interacting protein 2
Tram2	170829	1.04	translocating chain-associating membrane protein 2
Trap1a	22037	1.36	tumor rejection antigen P1A
Trim25	217069	1.04	tripartite motif-containing 25
Triml2	622117	2	tripartite motif family-like 2
Trpm6	225997	1.2	transient receptor potential cation channel, subfamily M, member 6
Tspan9	109246	1.36	tetraspanin 9
Ttc18	76670	1.6	tetratricopeptide repeat domain 18
Tuba3b	22147	2.3	predicted gene 5366; tubulin, alpha 3B; tubulin, alpha 3A
Ubash3b	72828	1.14	ubiquitin associated and SH3 domain containing, B
Upk3b	100647	1.59	uroplakin 3B
Usp26	83563	1.36	ubiquitin specific peptidase 26
Utf1	22286	1.45	undifferentiated embryonic cell transcription factor 1
Vamp8	22320	1.26	vesicle-associated membrane protein 8
Vkorc1	27973	1.06	vitamin K epoxide reductase complex, subunit 1
Wnk2	75607	1.06	WNK lysine deficient protein kinase 2
Xist	213742	4.99	inactive X specific transcripts
Xlr5a	574438	2.08	X-linked lymphocyte-regulated 5B; X-linked lymphocyte-regulated 5D, pseudogene; X-linked lymphocyte-regulated 5A; X-linked lymphocyte-regulated 5E, pseudogene; predicted gene, EG667719
Xlr5b	627081	2.16	X-linked lymphocyte-regulated 5B; X-linked lymphocyte-regulated 5D, pseudogene; X-linked lymphocyte-regulated 5A; X-linked lymphocyte-regulated 5E, pseudogene; predicted gene, EG667719
Ypel2	77864	1.56	yippee-like 2 (Drosophila)
Zbtb16	235320	1.79	zinc finger and BTB domain containing 16
Zfp42	22702	1.57	zinc finger protein 42

## Sheet: Dnmt1KO down
Downregulated genes in Dnmt1-/- EBs compared to wt EBs between d4-16
Gene symbol	Entrez Gene ID	Fold change compared to wt	Gene name
1700008I05Rik	71841	-1.45	RIKEN cDNA 1700008I05 gene
3110007F17Rik	73061	-1.06	predicted gene 5945; RIKEN cDNA 3110007F17 gene; predicted gene 2411; predicted gene 5167; predicted gene 6604; predicted gene 14957
Arhgap36	75404	-1.72	Rho GTPase activating protein 36; Synonym 1100001E04Rik
Car3	12350	-1.77	carbonic anhydrase 3
Cth	107869	-1.28	cystathionase (cystathionine gamma-lyase)
Cxxc1	72865	-1.13	CAAX box 1 homolog C (human)
Dclk1	13175	-1.46	doublecortin-like kinase 1
Dmrta1	242523	-1.04	doublesex and mab-3 related transcription factor like family A1
Dub1	13531	-1.29	deubiquitinating enzyme 1; similar to DUB-1
Efna2	13637	-1.1	ephrin A2
Epor	13857	-1.07	erythropoietin receptor
Exoc3l	277978	-1.82	exocyst complex component 3-like
Frat1	14296	-1.17	frequently rearranged in advanced T-cell lymphomas
Gfra3	14587	-1.29	glial cell line derived neurotrophic factor family receptor alpha 3
Gm12387	621880	-1.06	predicted gene 12387
Gpr165	76206	-1.14	G protein-coupled receptor 165
Gria4	14802	-1.14	glutamate receptor, ionotropic, AMPA4 (alpha 4)
Khk	16548	-1.02	ketohexokinase
L1cam	16728	-1.02	L1 cell adhesion molecule
Lmo2	16909	-1.13	LIM domain only 2
Mesp1	17292	-2.3	mesoderm posterior 1
Mesp2	17293	-1.4	mesoderm posterior 2
Ncs1	14299	-1.31	neuronal calcium sensor 1, Freq
Nkd1	93960	-1.36	naked cuticle 1 homolog (Drosophila); similar to naked cuticle 1 homolog
Olfm1	56177	-1.04	olfactomedin 1
Olfr893	258333	-1.2	olfactory receptor 893
Pgm2l1	70974	-1.14	phosphoglucomutase 2-like 1
Rasgrp3	240168	-1.55	RAS, guanyl releasing protein 3
Samd3	268288	-1.17	sterile alpha motif domain containing 3
Slc38a5	209837	-1.08	solute carrier family 38, member 5
Slc39a10	227059	-1.07	solute carrier family 39 (zinc transporter), member 10
Tmem47	192216	-1.07	transmembrane protein 47
Wdr16	71860	-1.15	WD repeat domain 16

## Sheet: TKO up
Upregulated genes in TKO EBs compared to wt EBs between d4-16
Gene symbol	Entrez Gene ID	Fold change compared to wt	Gene name
1700013H16Rik	75514	2.57	RIKEN cDNA 1700013H16 gene
1700080O16Rik	74279	1.12	RIKEN cDNA 1700080O16 gene
2410004A20Rik	66991	1.26	RIKEN cDNA 2410004A20 gene
4632428N05Rik	74048	1.05	RIKEN cDNA 4632428N05 gene
Agpat9	231510	1.37	1-acylglycerol-3-phosphate O-acyltransferase 9
Aire	11634	1.47	autoimmune regulator (autoimmune polyendocrinopathy candidiasis ectodermal dystrophy)
Alpk3	116904	1.06	alpha-kinase 3
Anxa2	12306	2.5	similar to Annexin A2 (Annexin II) (Lipocortin II) (Calpactin I heavy chain) (Chromobindin-8) (p36) (Protein I) (Placental anticoagulant protein IV) (PAP-IV); annexin A2
As3mt	57344	1.1	arsenic (+3 oxidation state) methyltransferase
Ascl2	17173	1.28	achaete-scute complex homolog 2 (Drosophila)
Btnl7	195349	1.18	butyrophilin-like 7
Car7	12354	1.64	carbonic anhydrase 7
Cdyl2	75796	1.36	chromodomain protein, Y chromosome-like 2
Ceacam15	101434	2.53	carcinoembryonic antigen-related cell adhesion molecule 15
Ceacam9	26368	2.58	carcinoembryonic antigen-related cell adhesion molecule 9
Clic6	209195	2.17	chloride intracellular channel 6
Cln6	76524	1.28	ceroid-lipofuscinosis, neuronal 6
Cntn5	244682	1.65	contactin 5
Cpn1	93721	1.26	carboxypeptidase N, polypeptide 1
Crygd	12967	1.49	crystallin, gamma D
Ctsh	13036	2.26	cathepsin H
D14Ertd668e	219132	1.58	predicted gene 6907; predicted gene 6904; predicted gene 4902; DNA segment, Chr 14, ERATO Doi 668, expressed; PHD finger protein 11
Dazl	13164	2.57	deleted in azoospermia-like
Dkkl1	50722	1.63	dickkopf-like 1
Dmrt1	50796	1.2	doublesex and mab-3 related transcription factor 1
Dpep3	71854	1.22	dipeptidase 3
Dpp4	13482	1.97	dipeptidylpeptidase 4
Dppa3	73708	1.37	developmental pluripotency-associated 3; predicted gene 6269
Dysf	26903	1.1	dysferlin
Efnb1	13641	1.07	ephrin B1
Gata3	14462	1.51	GATA binding protein 3
Gjb3	14620	1.87	gap junction protein, beta 3
Gjb5	14622	1.51	gap junction protein, beta 5
Gm10439	382243	2.02	predicted gene, OTTMUSG00000018964; predicted gene, OTTMUSG00000019138; predicted gene 15097; predicted gene 15085; predicted gene 15093; predicted gene 15109; predicted gene 15114; predicted gene 15128; ovary testis transcribed; similar to ovary testis transcribed; novel protein similar to ovary testis transcribed (Ott)
Gm13498	227885	1.62	predicted gene 13498
Gm2889	100040658	1.46	hypothetical protein LOC100041609; hypothetical protein LOC100044795; predicted gene 3395; similar to gag polyprotein; hypothetical protein LOC100047557; hypothetical protein LOC100040347; hypothetical protein LOC100044384; hypothetical protein LOC100045342; hypothetical protein LOC100038979; predicted gene 2889
Gm773	331416	2.48	predicted gene 773
Gm9	194854	1.5	predicted gene 9
Got1l1	76615	1.09	glutamic-oxaloacetic transaminase 1-like 1
Gramd1c	207798	1.5	GRAM domain containing 1C
Grin1	14810	1.63	glutamate receptor, ionotropic, NMDA1 (zeta 1)
Hormad2	75828	1.34	HORMA domain containing 2
Htatip2	53415	1.04	HIV-1 tat interactive protein 2, homolog (human)
Igfbp6	16012	1.22	insulin-like growth factor binding protein 6
Inpp5d	16331	1.28	inositol polyphosphate-5-phosphatase D
Klf4	16600	1.04	Kruppel-like factor 4 (gut)
Krt8	16691	1.97	predicted gene 5604; keratin 8
Luzp4	434865	2.34	predicted gene, OTTMUSG00000019001; leucine zipper protein 4
Ly6a	110454	2.42	lymphocyte antigen 6 complex, locus A
Ly75	17076	1.25	lymphocyte antigen 75
Magea1	17137	2.01	melanoma antigen, family A, 1
Magea2	17138	1.8	melanoma antigen, family A, 2
Magea6	17142	1.62	melanoma antigen, family A, 6
Me1	17436	1.03	predicted gene 7049; similar to NADP-dependent malic enzyme (NADP-ME) (Malic enzyme 1); malic enzyme 1, NADP(+)-dependent, cytosolic
Morc1	17450	1.31	microrchidia 1
Nxf7	170722	2.21	nuclear RNA export factor 7
Olfr1054	259021	1.06	olfactory receptor 1054
Ott	18422	2.21111	predicted gene, OTTMUSG00000018964; predicted gene, OTTMUSG00000019138; predicted gene 15097; predicted gene 15085; predicted gene 15093; predicted gene 15109; predicted gene 15114; predicted gene 15128; ovary testis transcribed; similar to ovary testis transcribed; novel protein similar to ovary testis transcribed (Ott)
Pgc	109820	2.22	progastricsin (pepsinogen C)
Phf16	382207	1.11	PHD finger protein 16
Plac1	56096	2.9	placental specific protein 1
Pnma5	385377	1.28	paraneoplastic antigen family 5
Prl2c1	666317	3.14	Prolactin family 2, subfamily c, member 1
Prl3d1	18775	3.77	prolactin family 3, subfamily d, member 1
Prl5a1	28078	2.81	prolactin family 5, subfamily a, member 1
Prl7a1	19113	3.2	prolactin family 7, subfamily a, member 1
Prss42	235628	1.1	protease serine 42; old symbol Tessp2
Rbm44	329207	1.41	RNA binding motif protein 44
Rbmy1a1	19657	1.72333	RNA binding motif protein, Y chromosome, family 1, member A1
Sbsn	282619	1.13	suprabasin
Scml2	107815	1.44	similar to sex comb on midleg-like 2 (Drosophila); sex comb on midleg-like 2 (Drosophila)
Serpinb1c	380839	1.33	serine (or cysteine) peptidase inhibitor, clade B, member 1c
Sfmbt2	353282	1.88	Scm-like with four mbt domains 2
Shroom1	71774	1.08	shroom family member 1
Slc13a4	243755	1.99	solute carrier family 13 (sodium/sulfate symporters), member 4
Slc25a20	57279	1.15	solute carrier family 25 (mitochondrial carnitine/acylcarnitine translocase), member 20
Slc6a4	15567	1.21	solute carrier family 6 (neurotransmitter transporter, serotonin), member 4
Smc1b	140557	2.65	structural maintenance of chromosomes 1B
Smtnl2	276829	1.24	smoothelin-like 2
Sohlh2	74434	1.94	spermatogenesis and oogenesis specific basic helix-loop-helix 2
Sox15	20670	1.13	SRY-box containing gene 16; SRY-box containing gene 15
Stag3	50878	1.33	stromal antigen 3
Stra8	20899	1.82	stimulated by retinoic acid gene 8
Tcfap2c	21420	1.77	transcription factor AP-2, gamma
Tex14	83560	1.5	testis expressed gene 14
Tmem231	234740	1.05	transmembrane protein 231; synonym 4932417I16Rik
Tmprss2	50528	1.84	transmembrane protease, serine 2
Ttc18	76670	2.45	tetratricopeptide repeat domain 18
Tuba3b	22147	1.12	predicted gene 5366; tubulin, alpha 3B; tubulin, alpha 3A
Usp26	83563	2.19	ubiquitin specific peptidase 26
Xist	213742	2.78	inactive X specific transcripts
Xlr5a	574438	2.31	X-linked lymphocyte-regulated 5B; X-linked lymphocyte-regulated 5D, pseudogene; X-linked lymphocyte-regulated 5A; X-linked lymphocyte-regulated 5E, pseudogene; predicted gene, EG667719
Xlr5b	627081	2.42	X-linked lymphocyte-regulated 5B; X-linked lymphocyte-regulated 5D, pseudogene; X-linked lymphocyte-regulated 5A; X-linked lymphocyte-regulated 5E, pseudogene; predicted gene, EG667719
Zbtb10	229055	1.41	zinc finger and BTB domain containing 10
Zbtb16	235320	1.13	zinc finger and BTB domain containing 16
Zc3h6	78751	1.19	zinc finger CCCH type containing 6

## Sheet: TKO down
Downregulated genes in TKO EBs compared to wt EBs between d4-16
Gene symbol	Entrez Gene ID	Fold change compared to wt	Gene name
A130022J15Rik	101351	-1.15	RIKEN cDNA A130022J15 gene
Aadat	23923	-1.01	aminoadipate aminotransferase
Adamts15	235130	-1.35	a disintegrin-like and metallopeptidase (reprolysin type) with thrombospondin type 1 motif, 15
Adamts6	108154	-1.5	a disintegrin-like and metallopeptidase (reprolysin type) with thrombospondin type 1 motif, 6
Aff3	16764	-1.15	AF4/FMR2 family, member 3; similar to AF4/FMR2 family member 3 (LAF-4 protein) (Lymphoid nuclear protein related to AF4)
AI504432	229694	-1.17	expressed sequence AI504432
Antxr1	69538	-1.04	anthrax toxin receptor 1
Apba2	11784	-1.07	amyloid beta (A4) precursor protein-binding, family A, member 2
Arrb1	109689	-1.1	arrestin, beta 1
Bend3	331623	-1.03	BEN domain containing 3
Cachd1	320508	-1.55	cache domain containing 1; similar to Cache domain containing 1
Car3	12350	-1.64	carbonic anhydrase 3
Cask	12361	-1.29	calcium/calmodulin-dependent serine protein kinase (MAGUK family)
Casp3	12367	-1.09	caspase 3
Ccdc85a	216613	-1.08	coiled-coil domain containing 85A
Ccl20	20297	-1.03	chemokine (C-C motif) ligand 20
Cdh10	320873	-1.07	cadherin 10
Cdh11	12552	-1.22	cadherin 11
Cdh9	12565	-1.14	cadherin 9
Coro1a	12721	-1.27	coronin, actin binding protein 1A
Cpe	12876	-1.54	carboxypeptidase E; similar to carboxypeptidase E
Cxx1b	553127	-1.19	CAAX box 1 homolog A (human); CAAX box 1 homolog B (human); similar to mammalian retrotransposon derived 8b
Cxx1c	72865	-1.62	CAAX box 1 homolog C (human)
Cyp2j6	13110	-1.12	cytochrome P450, family 2, subfamily j, polypeptide 6
Cysltr1	58861	-1.29	cysteinyl leukotriene receptor 1
Cyyr1	224405	-1.19	cysteine and tyrosine-rich protein 1
Dab1	13131	-1.19	disabled homolog 1 (Drosophila)
Dapk1	69635	-1.01	death associated protein kinase 1
Dbn1	56320	-1.11	drebrin 1
Dclk1	13175	-1.55	doublecortin-like kinase 1
Ebf1	13591	-1.915	early B-cell factor 1
Elovl4	83603	-1	elongation of very long chain fatty acids (FEN1/Elo2, SUR4/Elo3, yeast)-like 4
Enpp2	18606	-2.1	ectonucleotide pyrophosphatase/phosphodiesterase 2
Etv1	14009	-1.725	ets variant gene 1
Etv6	14011	-1.18	ets variant gene 6 (TEL oncogene)
Exoc3l	277978	-2.3	exocyst complex component 3-like
Fabp7	12140	-1.78	fatty acid binding protein 7, brain
Fam115c	232748	-1.16	family with sequence similarity 115, member C
Fam171b	241520	-1.85	family with sequence similarity 171, member B
Fam19a4	320701	-1.42	family with sequence similarity 19, member A4
Fam38b	667742	-1.29	family with sequence similarity 38, member B2
Fat3	270120	-1.2525	FAT tumor suppressor homolog 3 (Drosophila)
Foxi3	232077	-1.23	forkhead box I3
Fst	14313	-3.1	follistatin
Fzd3	14365	-1.06	frizzled homolog 3 (Drosophila)
Gabra3	14396	-1.5	gamma-aminobutyric acid (GABA) A receptor, subunit alpha 3
Gria4	14802	-1.47	glutamate receptor, ionotropic, AMPA4 (alpha 4); hypothetical protein LOC100044208
Gtf3c6	67371	-1.12	general transcription factor IIIC, polypeptide 6, alpha
Gucy1a2	234889	-1.25	hypothetical protein LOC100044212; guanylate cyclase 1, soluble, alpha 2
Hmcn1	545370	-1.35167	hemicentin 1
Hunk	26559	-1.13	similar to putative serine/threonine protein kinase MAK-V; similar to hormonally upregulated Neu-associated kinase; hormonally upregulated Neu-associated kinase
Ids	15931	-1	iduronate 2-sulfatase
Jakmip2	76217	-1.64	janus kinase and microtubule interacting protein 2
Jam3	83964	-1.08	junction adhesion molecule 3
Kcng3	225030	-1	potassium voltage-gated channel, subfamily G, member 3
Kcnh8	211468	-1.15	potassium voltage-gated channel, subfamily H (eag-related), member 8
Kif3c	16570	-1.1	kinesin family member 3C
Lpar4	78134	-2.26	lysophosphatidic acid receptor 4
Lphn2	99633	-1.64	latrophilin 2
Magel2	27385	-1.81	melanoma antigen, family L, 2
Mapk4	225724	-1.04	mitogen-activated protein kinase 4
Mapre2	212307	-1.24	microtubule-associated protein, RP/EB family, member 2
Mcc	328949	-1.33	mutated in colorectal cancers
Mkx	210719	-1.05	mohawk homeobox
Mmp25	240047	-1.81	matrix metallopeptidase 25
Naalad2	72560	-1.37	N-acetylated alpha-linked acidic dipeptidase 2
Nefl	18039	-2.71	neurofilament, light polypeptide
Neto2	74513	-2.1	neuropilin (NRP) and tolloid (TLL)-like 2
Nova1	664883	-1.19	neuro-oncological ventral antigen 1
Nrarp	67122	-1.1	Notch-regulated ankyrin repeat protein
Nudt19	110959	-1.03	nudix (nucleoside diphosphate linked moiety X)-type motif 19
Parp8	52552	-1.61	poly (ADP-ribose) polymerase family, member 8
Pbx1	18514	-1.05	pre B-cell leukemia transcription factor 1; region containing RIKEN cDNA 2310056B04 gene; pre B-cell leukemia transcription factor 1
Pde2a	207728	-1.2	phosphodiesterase 2A, cGMP-stimulated
Pde4d	238871	-1.14	phosphodiesterase 4D, cAMP specific
Pde5a	242202	-1.21	phosphodiesterase 5A, cGMP-specific
Pgap1	241062	-1.34	post-GPI attachment to proteins 1
Plch1	269437	-1.06	phospholipase C, eta 1
Plxdc2	67448	-1.24	plexin domain containing 2
Ppp4r4	74521	-2.66	protein phosphatase 4, regulatory subunit 4
Prom1	19126	-1.2	prominin 1
Prps2	110639	-1.06	phosphoribosyl pyrophosphate synthetase 2
Ptk7	71461	-1.14	PTK7 protein tyrosine kinase 7
Rab38	72433	-1.13	RAB38, member of RAS oncogene family
Rasgrp3	240168	-1.48	RAS, guanyl releasing protein 3
Rragd	52187	-1.09	Ras-related GTP binding D
Rxrg	20183	-1.44	retinoid X receptor gamma
Sall2	50524	-1.22	sal-like 2 (Drosophila)
Sall3	20689	-1.02	sal-like 3 (Drosophila)
Sema6a	20358	-1.84	sema domain, transmembrane domain (TM), and cytoplasmic domain, (semaphorin) 6A
Shc4	271849	-1.31	SHC (Src homology 2 domain containing) family, member 4
Slc27a2	26458	-2.02	solute carrier family 27 (fatty acid transporter), member 2
Slc35f1	215085	-1.11	solute carrier family 35, member F1
Slco5a1	240726	-1.04	solute carrier organic anion transporter family, member 5A1
Smarca1	93761	-1.43	SWI/SNF related, matrix associated, actin dependent regulator of chromatin, subfamily a, member 1
Socs2	216233	-1.34	suppressor of cytokine signaling 2; predicted gene 8000
Sox4	20677	-1	SRY-box containing gene 19; SRY-box containing gene 4
Sp8	320145	-1.07	trans-acting transcription factor 8
Spry2	24064	-1.43	sprouty homolog 2 (Drosophila)
Sssca1	56390	-1.155	Sjogren's syndrome/scleroderma autoantigen 1 homolog (human)
St6gal2	240119	-2.08	beta galactoside alpha 2,6 sialyltransferase 2
Stox2	71069	-1.21	storkhead box 2
Sulf1	240725	-1.66	sulfatase 1
Syngap1	240057	-1.25	synaptic Ras GTPase activating protein 1 homolog (rat)
Syt11	229521	-1.3	synaptotagmin XI; similar to synaptotagmin XI
T	20997	-5.13	brachyruy
Thbs3	21827	-1.18	thrombospondin 3
Tmem47	192216	-1.04	transmembrane protein 47
Tmem90b	433485	-1.41	transmembrane protein 90B; old symbol Gm14134
Trpa1	277328	-1.09	transient receptor potential cation channel, subfamily A, member 1
Tspan6	56496	-1.74	tetraspanin 6
Wnt8a	20890	-2.3	wingless-related MMTV integration site 8A
Zdhhc15	108672	-1.06	zinc finger, DHHC domain containing 15
Zfp521	225207	-1.04	zinc finger protein 521
Zfp608	269023	-1.19	zinc finger protein 608
Zfp946	74149	-1.18	RIKEN cDNA 1300003B13 gene; hypothetical protein LOC100044281, old symbol 1300003B13Rik
Zfp882	382019	-1.48	zinc finger protein 882

## Sheet: wt_Dnmt1KO_TKO up
Concordantly upregulated genes in wt, Dnmt1-/- and TKO Ebs between d4-16
Gene symbol	Entrez Gene ID	Fold change wt	Fold change dnmt1-/-	Fold change TKO	Gene name
1110003E01Rik	482771	1.44	1.25	1.06	RIKEN cDNA 1110003E01 gene
1600029D21Rik	425870	2.68	2.04	2.27	RIKEN cDNA 1600029D21 gene
A2m	445751	2.26	2.19	2.1	alpha-2-macroglobulin
Abcc2	451709	2.68	2.91	2.08	ATP-binding cassette, sub-family C (CFTR/MRP), member 2
Afp	452310	7.45	6.91	4.42	alpha fetoprotein
Akap2	424354	1.2	1.085	1.02	A kinase (PRKA) anchor protein 2; paralemmin 2
Aldh3b2	482013	1.68	1.06	1.5	aldehyde dehydrogenase 3 family, member B2; RIKEN cDNA 1700055N04 gene
Anxa1	425879	4.82	2.15	1.28	annexin A1
Apoa1	431055	5.81	5.68	4.13	apolipoprotein A-I
Apoa2	483037	3.72	5.14	2.44	apolipoprotein A-II
Apob	447688	4.82	5.1	3.61	apolipoprotein B
Apoc2	461471	3.26	4.65	3.16	apolipoprotein C-II
Apom	460325	2.39	5.32	3.67	apolipoprotein M
Aqp3	476854	1.98	2.56	1.83	aquaporin 3
Aqp8	425939	3.37	4.15	2.57	aquaporin 8
Arhgef6	421496	4.29	4.06	3.54	Rac/Cdc42 guanine nucleotide exchange factor (GEF) 6
Atp11a	433815	2.35	1.66	1.2	ATPase, class VI, type 11A
B4galnt2	430216	2.26	4.28	2.66	beta-1,4-N-acetyl-galactosaminyl transferase 2
Cd68	462582	2.76	1.92	1.83	CD68 antigen
Cd82	451736	3.05	2.69	2.42	CD82 antigen
Cdh5	446981	2.85	2.29	1.36	cadherin 5
Cdhr2	268663	2.6	3.25	1.51	cadherin-related family member 2
Cdkn1c	475371	1.62	2.8	1.94	cyclin-dependent kinase inhibitor 1C (P57)
Cfb	425397	3.17	3.12	1.06	complement factor B
Cfi	432302	2.38	2.87	1.66	complement component factor i
Clu	443598	3.67	2.84	1.3	similar to clusterin; clusterin
Csf1r	430511	3.41	1.95	1.27	colony stimulating factor 1 receptor
Ctsb	477096	2.47	2.01	1.25	cathepsin B
Ctsj	468291	3.51	3.89	2.43	cathepsin J
Ctsz	441359	1.08	1.85	1.09	cathepsin Z
Cubn	474472	3.76	5.01	3.16	cubilin (intrinsic factor-cobalamin receptor)
Dab2	448546	2.22	3.59	2.36	disabled homolog 2 (Drosophila)
Dmrtc1b	432258	1.13	1.24	1.22	DMRT-like family C1b
Dram1	426028	1.12	2.28	1.16	RIKEN cDNA 1200002N14 gene
Enpep	444098	2.86	3.34	1.18	glutamyl aminopeptidase
Entpd1	452537	1.67	1.85	1.99	ectonucleoside triphosphate diphosphohydrolase 1
Ephx1	460565	2.97	1.41	1.07	epoxide hydrolase 1, microsomal
Eps8l2	425066	1.77	1.66	1.13	EPS8-like 2
Ets2	428496	1.59	1.39	1.34	E26 avian leukemia oncogene 2, 3' domain
F2	448405	2.9	3.71	1.45	coagulation factor II
Fabp3	422118	1.71	2.66	1.815	fatty acid binding protein 3, muscle and heart; similar to mammary-derived growth inhibitor
Fgb	430358	5.52	5.53	3.04	fibrinogen beta chain
Fndc3b	456688	1.65	1.75	1.68	fibronectin type III domain containing 3B
Folr1	430285	1.82	2.9	1.29	folate receptor 1 (adult)
Fstl3	425869	1.59	1.48	1.69	follistatin-like 3
Gc	449785	4.62	3.49	1.3	group specific component
Gjb2	432541	2.9	2.45	2.67	gap junction protein, beta 2
Gm2a	439285	2.43	2.2	1.89	GM2 ganglioside activator protein
Gpr116	446182	2.93	2.18	1.95	G protein-coupled receptor 116
Gpr126	462385	2.83	1.69	1.28	G protein-coupled receptor 126
Gsn	438270	2.13	2.27	2	gelsolin
Gstm3	434159	4.325	2.37	1.48	glutathione S-transferase, mu 3
Habp2	448617	2.3	3.45	1.41	hyaluronic acid binding protein 2
Hkdc1	471239	1.86	2.96	1.61	hexokinase domain containing 1
Hnf4a	442159	1.8	2.25	1.28	hepatic nuclear factor 4, alpha
Hpgd	456111	2.82	1.45	1.21	hydroxyprostaglandin dehydrogenase 15 (NAD)
Hsd17b2	427962	4.01	3.33	2.31	hydroxysteroid (17-beta) dehydrogenase 2
Igfbp1	467817	5.1	5.04	1.31	insulin-like growth factor binding protein 1
Itgb3	461496	1.41	1.26	2.12	integrin beta 3
Kdelr3	441810	2.33	2.48	1.47	KDEL (Lys-Asp-Glu-Leu) endoplasmic reticulum protein retention receptor 3
Klb	426337	1.21	2.89	1.15	klotho beta
Krt14	481757	1.94	1.77	2.15	keratin 14
Krt19	448028	2.23	1.77	2.48	keratin 19
Krt7	433153	4.01	2.25	2.68	keratin 7
Lgals2	429829	2.26	4.99	2.82	lectin, galactose-binding, soluble 2
Lgals3	434018	2.36	1.77	1.42	lectin, galactose binding, soluble 3
Lgals9	452854	4.72	3.44	2.65	lectin, galactose binding, soluble 9
Lgmn	446275	1.58	2.55	1.93	legumain
Mbnl2	457193	1.8	1.92	1.34	muscleblind-like 2
Mfge8	455998	1.24	1.56	1.51	milk fat globule-EGF factor 8 protein
Mia2	433125	2.6	3.91	2.75	melanoma inhibitory activity 2
Mttp	433105	1.63	3.67	2.34	microsomal triglyceride transfer protein
Muc13	455791	3.29	3.07	1.6	mucin 13, epithelial transmembrane
Mvp	429449	1.73	1.85	1.34	major vault protein
Myl4	447204	3.21	2.86	1.62	myosin, light polypeptide 4
Myof	478519	2.59	2.31	1.3	myoferlin
Ndrg1	465817	2.29	1.68	1.98	N-myc downstream regulated gene 1
Nid1	478950	2.25	1.86	1.35	similar to Nidogen precursor (Entactin); nidogen 1; similar to Nid1 protein
Nostrin	464009	1.45	3.15	2.1	nitric oxide synthase trafficker
Nqo1	481143	3.8	2.75	1.56	NAD(P)H dehydrogenase, quinone 1
Nr2f2	434891	4.37	1.98	1.24	similar to COUP-TFI; nuclear receptor subfamily 2, group F, member 2
Nrk	479394	2.8	3.04	2.98	Nik related kinase
P2rx4	463310	1.2	2.55	1.23	purinergic receptor P2X, ligand-gated ion channel 4
Pcbd1	436208	1.35	2.41	1.6	pterin 4 alpha carbinolamine dehydratase/dimerization cofactor of hepatocyte nuclear factor 1 alpha (TCF1) 1
Pde8a	435616	1.18	1.42	1.07	phosphodiesterase 8A; similar to cAMP-specific cyclic nucleotide phosphodiesterase PDE8; MMPDE8
Pla2g12b	466028	1.49	2.35	1.56	phospholipase A2, group XIIB
Pparg	459227	2.03	1.15	1.55	peroxisome proliferator activated receptor gamma
Prl2a1	458150	5.01	4.87	3.54	prolactin family 2, subfamily a, member 1
Prl2b1	437269	3.44	2.71	1.76	prolactin family 2, subfamily b, member 1
Prl2c3	425724	2.11	4.69	2.36	prolactin family 2, subfamily c, member 3; prolactin family 2, subfamily c, member 4
Prl2c5	437114	6.04	6.99	5.09	prolactin family 2, subfamily c, member 5
Prl4a1	453799	1.08	3.38	2.85	prolactin family 4, subfamily a, member 1
Prl7b1	459814	3.58	4.4	2.95	prolactin family 7, subfamily b, member 1
Prl7d1	464374	4.2	5.17	4	prolactin family 7, subfamily d, member 1
Prl8a9	428579	4.58	3.61	2.03	prolactin family8, subfamily a, member 9
Prr13	424501	1.3	1.55	1.1	proline rich 13
Rassf4	423866	1.28	1.44	1.01	Ras association (RalGDS/AF-6) domain family member 4
Rbp4	433458	4.6	6.09	4.52	retinol binding protein 4, plasma
Reep6	469675	1.48	1.79	1.05	receptor accessory protein 6
Rhox6	429981	2.98	2.13	2.38	reproductive homeobox 6
Rhox9	445775	3.57	2.68	2.55	reproductive homeobox 9
Sct	423804	2.28	2.59	2.25	secretin
Serpinb9d	478140	1.7	2.57	2.12	serine (or cysteine) peptidase inhibitor, clade B, member 9d
Serpinb9e	424972	5.61	4.96	4.24	serine (or cysteine) peptidase inhibitor, clade B, member 9e
Serpinb9f	425674	4.36	4.19	3.53	serine (or cysteine) peptidase inhibitor, clade B, member 9f
Serpinb9g	442453	4.3	4.12	3.415	serine (or cysteine) peptidase inhibitor, clade B, member 9g
Serpine1	422178	2.53	3.24	2.85	serine (or cysteine) peptidase inhibitor, clade E, member 1
Serpinf2	479980	3.82	3.39	1.58	serine (or cysteine) peptidase inhibitor, clade F, member 2
Slc1a1	451162	1.24	1.46	1.46	solute carrier family 1 (neuronal/epithelial high affinity glutamate transporter, system Xag), member 1
Slc34a2	440546	2.25	3.23	2.24	solute carrier family 34 (sodium phosphate), member 2
Slc44a4	457306	1.62	1.87	1.03	solute carrier family 44, member 4
Slc7a1	475083	1.15	1.14	1.34	solute carrier family 7 (cationic amino acid transporter, y+ system), member 1
Slc7a9	456728	1.55	3.25	1.54	solute carrier family 7 (cationic amino acid transporter, y+ system), member 9
Slco2a1	475464	2.99	3.62	1.9	solute carrier organic anion transporter family, member 2a1
Soat2	464985	1.29	2.34	1.61	sterol O-acyltransferase 2
Tfpi	464234	1.98	1.73	1.21	tissue factor pathway inhibitor
Tgm2	437315	3.44	3.05	2.5	transglutaminase 2, C polypeptide
Tinagl1	480993	3.27	3.03	2.24	tubulointerstitial nephritis antigen-like 1
Tmem106a	433088	1.35	1.66	1.04	transmembrane protein 106A
Tnnc1	435600	1.4	1.99	1.08	troponin C, cardiac/slow skeletal
Tnnt2	454486	3.42	2.26	1.08	troponin T2, cardiac
Trf	433235	6.81	6.09	4.07	transferrin
Tspan8	475891	3.96	3.07	1.41	tetraspanin 8
Ttr	439049	4.83	5.14	3.68	transthyretin
Txnip	468587	1.57	1.13	1.22	thioredoxin interacting protein
Vegfa	480917	1.86	1.59	1.52	vascular endothelial growth factor A
Vil1	444016	1.82	2.2	1.22	villin 1
Vill	464133	1.64	1.17	1.25	villin-like
Vnn1	436866	4.12	3.62	2.3	vanin 1

## Sheet: wt_Dnmt1KO_TKO down
Concordantly downregulated genes in wt, Dnmt1-/- and TKO Ebs between d4-16
Gene symbol	Entrez Gene ID	Fold change wt	Fold change dnmt1-/-	Fold change TKO	Gene name
7420416P09Rik	432677	-3.31	-1.09	-2.02	RIKEN cDNA 7420416P09 gene
Alox15	11687	-2.77	-2.95	-2.62	arachidonate 15-lipoxygenase
Amot	27494	-1.89	-1.29	-1.17	angiomotin
Asb4	65255	-1.41	-2.74	-1.47	ankyrin repeat and SOCS box-containing 4
Axin2	12006	-1.1	-1.02	-1.36	axin2
Dgkk	331374	-1.94	-1.07	-1.18	diacylglycerol kinase kappa
Dpysl5	65254	-1.42	-1.16	-1.04	dihydropyrimidinase-like 5
Eomes	13813	-3.34	-2.45	-2.75	eomesodermin homolog (Xenopus laevis)
Etv2	14008	-1.44	-1.91	-1.78	similar to ETS related protein 71; ets variant gene 2
Fgf15	14170	-2.48	-1.21	-1.37	fibroblast growth factor 15
Hdx	245596	-1.32	-1.26	-1.45	highly divergent homeobox
Ina	226180	-1.29	-1.09	-1.47	internexin neuronal intermediate filament protein, alpha
Mixl1	27217	-2.48	-2.58	-3.04	Mix1 homeobox-like 1 (Xenopus laevis)
Phf6	70998	-1.11	-1.17	-1.2	PHD finger protein 6
Trh	22044	-2.22	-1.15	-2.06	thyrotropin releasing hormone

## Sheet: wt_Dnmt1KO up
Concordantly upregulated genes in wt and Dnmt1-/- EBs between d4-16
Gene symbol	Entrez Gene ID	Fold change wt	Fold change dnmt1-/-	Gene name
0610010O12Rik	66060	1.08	1.54	RIKEN cDNA 0610010O12 gene
1110036O03Rik	66180	1.38	1.17	RIKEN cDNA 1110036O03 gene
1200009I06Rik	74190	1.08	1.27	RIKEN cDNA 1200009I06 gene
1300017J02Rik	71775	1.65	1.72	RIKEN cDNA 1300017J02 gene
1810011O10Rik	69068	2.99	1.48	RIKEN cDNA 1810011O10 gene
2610528J11Rik	66451	1.95	2.43	RIKEN cDNA 2610528J11 gene
2810459M11Rik	72792	1.04	1.59	RIKEN cDNA 2810459M11 gene
4930506M07Rik	71653	1.42	1.09	RIKEN cDNA 4930506M07 gene
8430408G22Rik	213393	2.75	1.72	RIKEN cDNA 8430408G22 gene
9530068E07Rik	213673	1.62	1.06	RIKEN cDNA 9530068E07 gene
A1cf	69865	1.2	1.24	APOBEC1 complementation factor
A430107O13Rik	214642	2.46	1.22	RIKEN cDNA A430107O13 gene
Abca1	11303	2.87	1.82	ATP-binding cassette, sub-family A (ABC1), member 1
Abca3	27410	1.03	1.28	ATP-binding cassette, sub-family A (ABC1), member 3
Acox1	11430	1.52	1.25	acyl-Coenzyme A oxidase 1, palmitoyl
Acsl1	14081	1.42	1.14	acyl-CoA synthetase long-chain family member 1
Acta2	11475	3.85	2.56	actin, alpha 2, smooth muscle, aorta
Actc1	11464	5.01	3.88	actin, alpha, cardiac muscle 1; similar to alpha-actin (AA 27-375)
Adamts1	11504	2.79	1.67	a disintegrin-like and metallopeptidase (reprolysin type) with thrombospondin type 1 motif, 1
Adh1	11522	3.7	1.35	alcohol dehydrogenase 1 (class I)
Adm	11535	2.25	1.74	adrenomedullin
Afap1l2	226250	1.41	1.38	actin filament associated protein 1-like 2
Afm	280662	2.33	1.56	afamin
Aga	11593	1.44	1.46	aspartylglucosaminidase
Ahnak2	100041194	2.02	1.27	AHNAK nucleoprotein 2; similar to Unknown (protein for IMAGE:3599271)
Ahsg	11625	6.56	2.53	alpha-2-HS-glycoprotein
Akr1c12	622402	1.48	1.01	aldo-keto reductase family 1, member C12
Akr1c19	432720	3.01	1.48	aldo-keto reductase family 1, member C19
Alb	11657	7.84	4.96	albumin
Aldh3a2	11671	1.33	1.15	aldehyde dehydrogenase family 3, subfamily A2
Aldob	230163	3.11	1.8	aldolase B, fructose-bisphosphate
Ambp	11699	5.34	3.21	alpha 1 microglobulin/bikunin
Ang	11727	1.43	1.9	angiogenin, ribonuclease, RNase A family, 5
Angpt1	11600	1.87	1.38	angiopoietin 1
Ank	11732	1.34	1.07	progressive ankylosis
Ankrd1	107765	3.1	2.24	ankyrin repeat domain 1 (cardiac muscle)
Ano1	101772	1.95	1.19	anoctamin 1, calcium activated chloride channel
Anxa4	11746	1.35	1.27	annexin A4
Apoa4	11808	2.75	3.2	apolipoprotein A-IV
App	11820	1.2	1.11	amyloid beta (A4) precursor protein
Arhgap10	78514	1.2	1.16	Rho GTPase activating protein 10
Arhgap18	73910	1.59	1.36	Rho GTPase activating protein 18
Arhgef3	71704	1.57	1.36	Rho guanine nucleotide exchange factor (GEF) 3
Arid5b	71371	1.37	1.72	similar to modulator recognition factor 2; AT rich interactive domain 5B (MRF1-like)
Asah2	54447	1.04	1.16	N-acylsphingosine amidohydrolase 2
Ass1	11898	1.16	1.02	argininosuccinate synthetase 1
Atf3	11910	1.78	1.12	activating transcription factor 3
Atp1b1	11931	3.57	2.44	ATPase, Na+/K+ transporting, beta 1 polypeptide
Atp8b1	54670	3.21	1.07	ATPase, class I, type 8B, member 1
B2m	12010	1.93	1.61	beta-2 microglobulin
Baiap2l1	66898	1.13	1.16	BAI1-associated protein 2-like 1
BC025446	223631	1.5	2.3	cDNA sequence BC025446
BC037703	242125	1.71	1.32	cDNA sequence BC037703
Bgn	12111	4.74	2.99	biglycan
Bicc1	83675	2.75	1.23	bicaudal C homolog 1 (Drosophila)
Bmp2k	140780	1.21	1.03	predicted gene 4521; BMP2 inducible kinase
Bnc2	242509	1.85	1.08	basonuclin 2
Bst1	12182	1.39	1.97	bone marrow stromal cell antigen 1
Btg1	12226	1.49	1.2	B-cell translocation gene 1, anti-proliferative; similar to myocardial vascular inhibition factor
C1s	50908	2.33	2.09	similar to Complement component 1, s subcomponent; complement component 1, s subcomponent
C3	12266	3.34	1.55	complement component 3; similar to complement component C3 prepropeptide, last
C3ar1	12267	4.61	1.55	complement component 3a receptor 1
Calml4	75600	2.17	1.63	calmodulin-like 4
Ccdc3	74186	2.46	1.09	coiled-coil domain containing 3
Ccdc68	381175	1.8575	1.37	coiled-coil domain containing 68
Ccdc141	545428	2.31	2.35	coiled-coil domain containing 141
Ccl9	20308	1.71	1.02	chemokine (C-C motif) ligand 9
Cd9	12527	1.14	1.4	CD9 antigen
Cdcp1	109332	1.13	1.11	CUB domain containing protein 1
Cdh3	12560	2.09	1.96	cadherin 3
Cdh6	12563	1.25	1.29	cadherin 6
Cdo1	12583	1.71	1.34	cysteine dioxygenase 1, cytosolic
Chst15	77590	1.28	1.16	carbohydrate (N-acetylgalactosamine 4-sulfate 6-O) sulfotransferase 15
Cldn18	56492	2.76	1.89	claudin 18
Cldn2	12738	1.49	2.61	claudin 2
Cldn4	12740	2.4	1.22	claudin 4
Cldn7	53624	1.15	1.3	claudin 7
Clic5	224796	1.34	1.17	chloride intracellular channel 5
Cmbl	69574	1.43	1.21	carboxymethylenebutenolidase-like (Pseudomonas)
Col12a1	12816	2.89	1.3	collagen, type XII, alpha 1
Col14a1	12818	3.11	1.15	collagen, type XIV, alpha 1
Col1a1	12842	3.21	2.21	collagen, type I, alpha 1
Col1a2	12843	5.13	2.86	collagen, type I, alpha 2
Col3a1	12825	5.26	3	collagen, type III, alpha 1
Col4a1	12826	1.31	2.55	collagen, type IV, alpha 1
Col4a2	12827	1.47	2.76	collagen, type IV, alpha 2
Col5a2	12832	3.22	1.07	collagen, type V, alpha 2
Col6a1	12833	2.86	1.48	collagen, type VI, alpha 1
Col6a3	12835	2.73	1.25	collagen, type VI, alpha 3
Cp	12870	2.7	1.01	ceruloplasmin
Cpb2	56373	1.68	1.28	carboxypeptidase B2 (plasma)
Cpeb4	67579	1.34	1.05	cytoplasmic polyadenylation element binding protein 4
Cpm	70574	1.71	2.12	carboxypeptidase M
Creb3l2	208647	1.21	1.35	cAMP responsive element binding protein 3-like 2
Crim1	50766	2.37	2.68	cysteine rich transmembrane BMP regulator 1 (chordin like)
Crispld2	78892	1.89	1.01	cysteine-rich secretory protein LCCL domain containing 2
Cryab	12955	2.23	1.34	crystallin, alpha B
Ctsa	19025	1.31	1.47	cathepsin A
Ctsl	13039	1.08	1.63	cathepsin L
Ctsq	104002	3.02	2.93	cathepsin Q
Cxcl10	15945	2.37	1	chemokine (C-X-C motif) ligand 10; similar to Small inducible cytokine B10 precursor (CXCL10) (Interferon-gamma-induced protein CRG-2) (Gamma-IP10) (IP-10) (C7)
Cxcl12	20315	2.58	1.19	chemokine (C-X-C motif) ligand 12
Cybrd1	73649	1.61	1.85	cytochrome b reductase 1
Cyp11a1	13070	2.83	2.02	cytochrome P450, family 11, subfamily a, polypeptide 1
Cyp1b1	13078	2.92	1.62	cytochrome P450, family 1, subfamily b, polypeptide 1
Cyp2c65	72303	2.25	1.64	cytochrome P450, family 2, subfamily c, polypeptide 65
Cyp3a13	13113	1.48	1.51	cytochrome P450, family 3, subfamily a, polypeptide 13
D0H4S114	27528	2.85	1.04	DNA segment, human D4S114
Dap	223453	2.05	1.87	death-associated protein
Dcn	13179	6.97	4.9	decorin
Ddc	13195	2.44	1.59	dopa decarboxylase
Ddr2	18214	2.13	1.89	discoidin domain receptor family, member 2
Ddx58	230073	2.24	1.92	DEAD (Asp-Glu-Ala-Asp) box polypeptide 58
Dgat2	67800	1.01	1.36	diacylglycerol O-acyltransferase 2
Dhrs3	20148	3.59	1.27	dehydrogenase/reductase (SDR family) member 3
Dhrs9	241452	1.2	1.78	dehydrogenase/reductase (SDR family) member 9
Dio3	107585	1	1.68	deiodinase, iodothyronine type III
Dkk3	50781	1.67	1.06	dickkopf homolog 3 (Xenopus laevis)
Dlk1	13386	4.04	3.71	delta-like 1 homolog (Drosophila)
Dnm3os	474332	2.43	1.13	dynamin 3, opposite strand
Dsc2	13506	1.88	1.5	desmocollin 2
E130203B14Rik	320736	2.38	1.36	RIKEN cDNA E130203B14 gene
Ecm1	13601	1.05	1.22	extracellular matrix protein 1
Ednra	13617	1.82	1.42	endothelin receptor type A
Ednrb	13618	2.45	1.51	endothelin receptor type B
Elf1	13709	1.36	1.23	E74-like factor 1
Elovl7	74559	1.19	1.16	ELOVL family member 7, elongation of long chain fatty acids (yeast)
Emp1	13730	4.17	1.83	epithelial membrane protein 1
Emp2	13731	1.23	1.29	epithelial membrane protein 2
Enpp1	18605	1.61	1.38	ectonucleotide pyrophosphatase/phosphodiesterase 1
Enpp3	209558	1.19	1.66	ectonucleotide pyrophosphatase/phosphodiesterase 3
Enpp5	83965	1.53	1.74	ectonucleotide pyrophosphatase/phosphodiesterase 5
Entpd5	12499	1.66	1.3	ectonucleoside triphosphate diphosphohydrolase 5
Errfi1	74155	1.34	1.14	ERBB receptor feedback inhibitor 1
Esam	69524	1.43	1.19	endothelial cell-specific adhesion molecule
Ezr	22350	1.33	1.28	ezrin; hypothetical protein LOC100044177
F3	14066	2.07	3.17	coagulation factor III
Fabp1	14080	4.32	1.88	fatty acid binding protein 1, liver
Fam114a1	68303	2.07	1.67	family with sequence similarity 114, member A1
Fam129a	63913	1.03	1.22	family with sequence similarity 129, member A
Fam134b	66270	1.58	2.67	family with sequence similarity 134, member B
Fam189a2	381217	1.1	1.56	predicted gene 967
Fam46a	212943	1.13	1.32	family with sequence similarity 46, member A
Fam83b	208994	1.53	1.65	family with sequence similarity 83, member B
Fbp2	14120	1.46	1.01	fructose bisphosphatase 2
Fbxo15	50764	1.81	2.37	F-box protein 15
Fcgrt	14132	3.38	2.32	Fc receptor, IgG, alpha chain transporter
Fga	14161	2.64	2.155	fibrinogen alpha chain
Fgd4	224014	1.15	1.17	FYVE, RhoGEF and PH domain containing 4
Fgg	99571	4.73	3.47	fibrinogen gamma chain
Flrt2	399558	2.23	1.08	fibronectin leucine rich transmembrane protein 2
Fmo1	14261	2.17	2.96	flavin containing monooxygenase 1
Fnd3c2	331491	2.71	1.84	fibronectin type III domain containing 3C2
Fndc1	68655	1.36	1.04	fibronectin type III domain containing 1; similar to fibronectin type III domain containing 1
Gas6	14456	2.03	1.37	growth arrest specific 6
Gbp6	229900	1.51	1.37	guanylate binding protein 6
Gcnt2	14538	1.35	1.57	glucosaminyl (N-acetyl) transferase 2, I-branching enzyme
Gipc2	54120	2.5	2.32	GIPC PDZ domain containing family, member 2
Gkn2	66284	1.98	4.64	gastrokine 2
Glipr1	73690	1.64	2.28	GLI pathogenesis-related 1 (glioma)
Gm10768	100038628	2.4	3.04	predicted gene 10768
Gm10786	100038539	1.81	2.48	predicted gene 10786
Gm15070	100038527	1.95	2.06	predicted gene 15070
Golt1a	68338	1.02	1.84	golgi transport 1 homolog A (S. cerevisiae)
Gpnmb	93695	3.41	1.41	glycoprotein (transmembrane) nmb
Gpr39	71111	1.45	1.77	G protein-coupled receptor 39
Gpr50	14765	3.5	1.24	G-protein-coupled receptor 50
Gpr56	14766	2.21	1.05	G protein-coupled receptor 56
Gprc5a	232431	1.94	1.5	G protein-coupled receptor, family C, group 5, member A
Grina	66168	1.41	1.14	glutamate receptor, ionotropic, N-methyl D-aspartate-associated protein 1 (glutamate binding)
Gsta1	14857	4.57	1.615	glutathione S-transferase, alpha 1 (Ya)
Gsta3	14859	4.02	1.36	glutathione S-transferase, alpha 3
Gstm1	14862	3.22	2.5	similar to Glutathione S-transferase Mu 1 (GST class-mu 1) (Glutathione S-transferase GT8.7) (pmGT10) (GST 1-1); predicted gene 5562; glutathione S-transferase, mu 1
Gstm4	14865	1.29	1.35	glutathione S-transferase, mu 4
Gucy2c	14917	1.27	1.04	guanylate cyclase 2c
Hexb	15212	2.31	1.98	hexosaminidase B
Hgf	15234	2.5	1.08	hepatocyte growth factor
Hhip	15245	2.34	1.88	Hedgehog-interacting protein
Hpx	15458	3.33	3.24	hemopexin
Hsd11b2	15484	1.09	1.6	hydroxysteroid 11-beta dehydrogenase 2
Hsd3b7	101502	1.11	1.04	hydroxy-delta-5-steroid dehydrogenase, 3 beta- and steroid delta-isomerase 7
Icam1	15894	1.08	1.34	intercellular adhesion molecule 1
Ifi27l1	52668	2.21	1.73	interferon, alpha-inducible protein 27 like 1
Ifi30	65972	1.58	2.39	interferon gamma inducible protein 30
Ifi35	70110	1.08	1.03	interferon-induced protein 35
Ifi44	99899	2.6	1.79	interferon-induced protein 44
Ifit1	15957	2.39	1.83	interferon-induced protein with tetratricopeptide repeats 1
Ifit3	15959	1.91	1.82	interferon-induced protein with tetratricopeptide repeats 3
Igf2	16002	1.27	2.72	insulin-like growth factor 2
Igfbp5	16011	3.86	2.94	insulin-like growth factor binding protein 5
Igfbp7	29817	4.29	2.95	insulin-like growth factor binding protein 7
Il10rb	16155	1.79	1.22	interleukin 10 receptor, beta
Il1r1	16177	2.44	2.21	interleukin 1 receptor, type I
Irak2	108960	1.14	1.08	interleukin-1 receptor-associated kinase 2
Irf6	54139	1.31	1.34	interferon regulatory factor 6
Irf9	16391	1.27	1.32	interferon regulatory factor 9
Islr	26968	2.71	1.17	immunoglobulin superfamily containing leucine-rich repeat
Itga3	16400	2.17	1.73	integrin alpha 3
Itga6	16403	1.63	1.41	integrin alpha 6
Itgav	16410	1.15	1.09	integrin alpha V
Itih2	16425	3.82	1.48	inter-alpha trypsin inhibitor, heavy chain 2
Itm2b	16432	1.76	1.2	integral membrane protein 2B
Kng1	16644	5.39	3.72	kininogen 1
Krt13	16663	1.17	1.01	keratin 13
Krt20	66809	2	1.8	keratin 20
Lama1	16772	2.19	4.4	laminin, alpha 1
Lamb1-1	16777	1.27	1.96	laminin B1 subunit 1
Lamc1	226519	1.81	2.41	laminin, gamma 1
Lamc2	16782	2.03	1.34	laminin, gamma 2
Lamp2	16784	1.71	1.23	lysosomal-associated membrane protein 2
Lbp	16803	2.05	1.43	lipopolysaccharide binding protein
Lcn2	16819	2.28	2.44	lipocalin 2
Lcor	212391	1.39	1.29	ligand dependent nuclear receptor corepressor
Lcp1	18826	2.51	2.54	lymphocyte cytosolic protein 1
Lgals3bp	19039	3.56	2.15	lectin, galactoside-binding, soluble, 3 binding protein
Lima1	65970	1.73	1.59	LIM domain and actin binding 1
Lipa	16889	1.47	1.31	lysosomal acid lipase A
Liph	239759	2.58	2.14	lipase, member H
Lox	16948	3.65	1.7	lysyl oxidase
Loxl2	94352	1.6	2.83	lysyl oxidase-like 2
Lpl	16956	2.34	1.73	lipoprotein lipase; similar to Lipoprotein lipase precursor (LPL)
Lpp	210126	1.135	1.15	LIM domain containing preferred translocation partner in lipoma
Lrp2	14725	1.39	2.16	low density lipoprotein receptor-related protein 2
Lum	17022	7.07	3.8	lumican
Lyz2	17105	5.1	2.01	lysozyme 2
Mab21l2	23937	2.74	1.64	mab-21-like 2 (C. elegans)
Maf	17132	1.3	1.01	similar to c-Maf long form; avian musculoaponeurotic fibrosarcoma (v-maf) AS42 oncogene homolog
Man1a	17155	1.78	1.32	mannosidase 1, alpha
Manba	110173	1.33	1.49	mannosidase, beta A, lysosomal
Maob	109731	3.66	3.23	monoamine oxidase B
Mboat1	218121	2.2	1.28	membrane bound O-acyltransferase domain containing 1
Megf9	230316	1.17	1.28	multiple EGF-like-domains 9
Mertk	17289	1.24	1.18	c-mer proto-oncogene tyrosine kinase
Mfsd7c	217721	1.77	2.27	major facilitator superfamily domain containing 7C
Mgat4a	269181	2.85	1.3	mannoside acetylglucosaminyltransferase 4, isoenzyme A
Mgst1	56615	2.74	1.61	microsomal glutathione S-transferase 1
Mgst2	211666	2.18	2.09	microsomal glutathione S-transferase 2
Mical2	320878	1.61	1.45	microtubule associated monoxygenase, calponin and LIM domain containing 2
Mov10	17454	1.14	1.33	Moloney leukemia virus 10; predicted gene 7357
Mpzl2	14012	1.94	1.17	myelin protein zero-like 2
Mreg	381269	2.01	1.76	melanoregulin
Mtmr11	194126	1.03	1.87	myotubularin related protein 11
Mtus1	102103	1.62	1.9	mitochondrial tumor suppressor 1
Muc1	17829	3.32	1.54	mucin 1, transmembrane
Mybpc3	17868	1.53	2.61	myosin binding protein C, cardiac
Myh6	17888	3.32	2.53	myosin, heavy polypeptide 6, cardiac muscle, alpha
Myh7	140781	2.4	1.48	myosin, heavy polypeptide 7, cardiac muscle, beta
Myl3	17897	1.53	2.03	myosin, light polypeptide 3
Myl7	17898	3.45	1.75	myosin, light polypeptide 7, regulatory
Mylip	218203	1.13	1.37	myosin regulatory light chain interacting protein
Myo1d	338367	2.39	1.52	myosin ID
Myo5b	17919	1.23	1.17	myosin VB
Myo6	17920	1.94	2.55	myosin VI
Myom1	17929	1.38	1.05	myomesin 1
Nebl	74103	1.26333	1.42	nebulette
Nedd4l	83814	1.6	1.51	neural precursor cell expressed, developmentally down-regulated gene 4-like
Nedd9	18003	1.67	1.31	neural precursor cell expressed, developmentally down-regulated gene 9
Nek6	59126	1.61	1.12	NIMA (never in mitosis gene a)-related expressed kinase 6
Nepn	66650	1.04	2.11	nephrocan
Nfib	18028	3.685	1.925	nuclear factor I/B
Nhlrc3	212114	1.35	1.71	NHL repeat containing 3
Nkain4	58237	1.35	1.03	Na+/K+ transporting ATPase interacting 4
Npas2	18143	1.07	1.41	neuronal PAS domain protein 2
Npl	74091	1.1	2.23	N-acetylneuraminate pyruvate lyase
Npr3	18162	3.15	1.23	natriuretic peptide receptor 3
Nrn1	68404	2.95	1.85	neuritin 1
Oaf	102644	1.82	1.17	OAF homolog (Drosophila)
Ocln	18260	2.05	1.88	occludin
Olfml1	244198	2.25	1.49	olfactomedin-like 1
Olfml3	99543	2.69	1.39	olfactomedin-like 3
Osmr	18414	2.11	1.98	oncostatin M receptor
Palld	72333	1.69	1.07	palladin, cytoskeletal associated protein
Pamr1	210622	4.25	2.26	peptidase domain containing associated with muscle regeneration 1
Pde3a	54611	1.41	1.82	phosphodiesterase 3A, cGMP inhibited
Pdlim1	54132	1.4	1.49	PDZ and LIM domain 1 (elfin); predicted gene 5864; similar to PDZ and LIM domain protein 1 (LIM domain protein CLP-36) (C-terminal LIM domain protein 1) (Elfin)
Pf4	56744	3.33	2.01	platelet factor 4
Pga5	58803	3.48	4.2	pepsinogen 5, group I
Pgcp	54381	1.57	1.01	plasma glutamate carboxypeptidase
Pgm5	226041	2.35	1.37	phosphoglucomutase 5
Pi15	94227	2.85	1.34	peptidase inhibitor 15
Pip5k1b	18719	1.11	1.29	phosphatidylinositol-4-phosphate 5-kinase, type 1 beta; similar to phosphatidylinositol 4-phosphate 5-kinase type I-alpha
Pklr	18770	1.26	1.16	pyruvate kinase liver and red blood cell
Pla1a	85031	1.17	2.03	phospholipase A1 member A
Pla2g4a	18783	3.56	1.2	phospholipase A2, group IVA (cytosolic, calcium-dependent)
Plac8	231507	2.46	2.21	placenta-specific 8
Plagl1	22634	5.16	2.42	pleiomorphic adenoma gene-like 1
Plat	18791	2.09	2.21	plasminogen activator, tissue
Plau	18792	2.1	1.22	plasminogen activator, urokinase
Plek	56193	3.01	1.59	pleckstrin
Plg	18815	1.89	1.23	plasminogen
Plin2	11520	1.59	1.17	adipose differentiation related protein
Pln	18821	3.03	2.17	phospholamban
Plod2	26432	1.14	2.04	procollagen lysine, 2-oxoglutarate 5-dioxygenase 2
Pls1	102502	1.67	2.24	plastin 1 (I-isoform)
Popdc2	64082	1.46	1.04	popeye domain containing 2
Postn	50706	5.21	4.05	periostin, osteoblast specific factor
Ppbp	57349	1.58	1.32	pro-platelet basic protein
Ppfibp2	19024	1.28	1.63	protein tyrosine phosphatase, receptor-type, F interacting protein, binding protein 2
Ppp1r3c	53412	1.36	1.25	protein phosphatase 1, regulatory (inhibitor) subunit 3C
Prkg2	19092	1.24	1.47	protein kinase, cGMP-dependent, type II
Prl3b1	18776	3.38	2.75	prolactin family 3, subfamily b, member 1
Prl6a1	19111	1.26	1.27	prolactin family 6, subfamily a, member 1
Proc	19123	1.09	1.47	protein C
Prss35	244954	2.51	2.4	protease, serine, 35
Prss8	76560	1.13	1.73	protease, serine, 8 (prostasin)
Psap	19156	1.47	1.03	prosaposin
Ptgs2	19225	2.97	2.55	prostaglandin-endoperoxide synthase 2
Ptn	19242	3.16	1.92	pleiotrophin
Pttg1ip	108705	1.04	1.16	pituitary tumor-transforming 1 interacting protein
Pvr	52118	1.12	1.78	poliovirus receptor
Qsox1	104009	2.23	1.7	quiescin Q6 sulfhydryl oxidase 1
Rab11fip5	52055	1.02	1.31	RAB11 family interacting protein 5 (class I)
Rab17	19329	1.15	1.04	RAB17, member RAS oncogene family; similar to RAB17, member RAS oncogene family
Rap1gap	110351	1.23	1.14	Rap1 GTPase-activating protein
Rassf6	73246	1.27	1.67	Ras association (RalGDS/AF-6) domain family member 6
Rbl2	19651	1.35	1.09	retinoblastoma-like 2
Rbm46	633285	1.05	1.14	RNA binding motif protein 46
Rbm47	245945	1.71	2.17	RNA binding motif protein 47
Rbms3	207181	1.78	1.07	RNA binding motif, single stranded interacting protein
Rdh10	98711	1.38	1.13	retinol dehydrogenase 10 (all-trans)
Rhoc	11853	1.23	1.13	ras homolog gene family, member C
Rnf144b	218215	1.09	1.16	ring finger protein 144B
Robo2	268902	1.77	1.43	roundabout homolog 2 (Drosophila)
Rsad2	58185	1.96	1.56	radical S-adenosyl methionine domain containing 2
Rtp4	67775	2.86	2.22	receptor transporter protein 4
S100g	12309	3.56	5.25	S100 calcium binding protein G
S1pr3	13610	2.28	1	sphingosine-1-phosphate receptor 3
Saa3	20210	1.78	1.79	serum amyloid A 3
Samd9l	209086	1.84	1.27	sterile alpha motif domain containing 9-like
Sdc4	20971	1.38	1.52	syndecan 4
Sdpr	20324	2.75	1.39	serum deprivation response
Sec24d	69608	2.36	1.52	Sec24 related gene family, member D (S. cerevisiae)
Sel1/3	231238	1.15	1.97	sel-1 suppressor of lin-12-like 3 (C. elegans)
Selenbp1	20341	1.75	1.09	selenium binding protein 1; hypothetical protein LOC100044204
Sema4g	26456	1.16	1.09	sema domain, immunoglobulin domain (Ig), transmembrane domain (TM) and short cytoplasmic domain, (semaphorin) 4G
Sepp1	20363	3.44	3.08	selenoprotein P, plasma, 1
Serpina1a	20700	4.62	1.12	serine (or cysteine) peptidase inhibitor, clade A, member 1A
Serpina1b	20701	4.63	1.4	serine (or cysteine) preptidase inhibitor, clade A, member 1B
Serpina1e	20704	4.72	1.13	predicted gene 8893; serine (or cysteine) peptidase inhibitor, clade A, member 1E
Serpina3n	20716	4.51	2.26	serine (or cysteine) peptidase inhibitor, clade A, member 3N
Serpina6	12401	4.9	1.25	serine (or cysteine) peptidase inhibitor, clade A, member 6
Serpind1	15160	3.36	2.04	serine (or cysteine) peptidase inhibitor, clade D, member 1
Serping1	12258	2.7	1.98	serine (or cysteine) peptidase inhibitor, clade G, member 1
Sgms2	74442	1.79	1.23	sphingomyelin synthase 2
Sh2d4a	72281	2.53	1.44	SH2 domain containing 4A
Slc16a12	240638	3.24	1.02	solute carrier family 16 (monocarboxylic acid transporters), member 12
Slc39a5	72002	1.12	1.75	solute carrier family 39 (metal ion transporter), member 5
Slc40a1	53945	2.47	2.04	solute carrier family 40 (iron-regulated transporter), member 1
Slc41a2	338365	1.21	1.49	solute carrier family 41, member 2
Slc44a3	213603	2.43	1.72	solute carrier family 44, member 3
Slc8a1	20541	1.795	1.42	solute carrier family 8 (sodium/calcium exchanger), member 1
Sorbs2	234214	3.47	1.23	sorbin and SH3 domain containing 2
Sord	20322	1.41	1.035	sorbitol dehydrogenase
Sparc	20692	1.51	1.75	secreted acidic cysteine rich glycoprotein; similar to Secreted acidic cysteine rich glycoprotein
Sparcl1	13602	3.73	1.28	SPARC-like 1
Sphkap	77629	1.16	1.11	SPHK1 interactor, AKAP domain containing
Spint2	20733	1.24	1.14	serine protease inhibitor, Kunitz type 2
Spon2	100689	2.11	1.74	spondin 2, extracellular matrix protein
Spp1	20750	5.26	2.21	secreted phosphoprotein 1
Spp2	75396	4.25	4.17	secreted phosphoprotein 2
Sprr1a	20753	3.8	1.42	small proline-rich protein 1A
Srgn	19073	4.22	4.62	serglycin
Stard10	56018	1.65	1	START domain containing 10
Steap4	117167	1.31	1.39	STEAP family member 4
Sult1e1	20860	1.02	2.12	sulfotransferase family 1E, member 1
Susd2	71733	1.33	2.17	sushi domain containing 2
Taf9b	407786	1.1	1.7	TAF9B RNA polymerase II, TATA box binding protein (TBP)-associated factor
Tcf21	21412	2.72	2	transcription factor 21
Tdrd7	100121	1.58	1.13	tudor domain containing 7
Tec	21682	1.39	1.58	tec protein tyrosine kinase
Tff3	21786	2.45	2.87	trefoil factor 3, intestinal
Tgfbi	21810	2.91	2.04	transforming growth factor, beta induced
Tgfbr2	21813	1.71	1.43	transforming growth factor, beta receptor II
Tgfbr3	21814	1.72	1.83	transforming growth factor, beta receptor III
Thbs2	21826	3.04	1.43	thrombospondin 2
Timd2	171284	1.63	1.72	T-cell immunoglobulin and mucin domain containing 2
Timp3	21859	2.01	2.09	tissue inhibitor of metalloproteinase 3
Tm4sf5	75604	1.62	2.36	transmembrane 4 superfamily member 5
Tmbim1	69660	1.6	1.31	transmembrane BAX inhibitor motif containing 1
Tmc4	353499	1.92	1.23	transmembrane channel-like gene family 4
Tmem140	68487	2.44	1.96	transmembrane protein 140
Tmem150a	232086	1.18	1.59	transmembrane protein 150A
Tmem176a	66058	2.33	1.27	transmembrane protein 176A
Tmem176b	65963	2.77	1.3	transmembrane protein 176B
Tmem30b	238257	1.83	1.48	transmembrane protein 30B
Tmem37	170706	1.48	1.52	transmembrane protein 37
Tnc	21923	3.66	1.74	tenascin C
Tnni1	21952	1.5	1.47	troponin I, skeletal, slow 1
Tpbpa	21984	5.23	3.31	trophoblast specific protein alpha
Tpd52	21985	1.36	1.235	similar to Tpd52 protein; tumor protein D52
Ttn	22138	1.39	1.31	titin
Tuft1	22156	1.44	1.11	similar to tuftelin; tuftelin 1
Ugt2b34	100727	6.59	4.34	UDP glucuronosyltransferase 2 family, polypeptide B34
Upk1b	22268	4.01	1.84	uroplakin 1B
Vaultrc5	378472	1.76	1.2	vault RNA component 5
Vcam1	22329	3.3	1.62	vascular cell adhesion molecule 1
Vsig2	57276	1.97	1.6	V-set and immunoglobulin domain containing 2
Vtn	22370	4.98	2.26	vitronectin
Wipi1	52639	1.57	1.26	WD repeat domain, phosphoinositide interacting 1
Zfp36	22695	1.7	1.04	zinc finger protein 36
Zfp9	22750	1.33	1.12	zinc finger protein 9
Zim1	22776	2.51	2.22	zinc finger, imprinted 1

## Sheet: wt_Dnmt1KO down
Concordantly downregulated genes in wt and Dnmt1-/- EBs between d4-16
Gene symbol	Entrez Gene ID	Fold change wt	Fold change dnmt1-/-	Gene name
6030429G01Rik	436022	-1.75	-1.82	RIKEN cDNA 6030429G01 gene
Apcdd1	494504	-2.2	-2.07	adenomatosis polyposis coli down-regulated 1
Aplnr	23796	-1.1	-1.35	apelin receptor
Atp11c	320940	-2.49	-1.68	ATPase, class VI, type 11C
B130016D09Rik	436015	-1.56	-1.5	RIKEN cDNA B130016D09 cDNA
BC023829	236848	-3.31	-2.04	cDNA sequence BC023829
Bmper	73230	-1.67	-1.02	BMP-binding endothelial regulator
Cer1	12622	-1.86	-2.55	cerberus 1 homolog (Xenopus laevis)
Cfc1	12627	-2.62	-1.75	cripto, FRL-1, cryptic family 1
Coch	12810	-2.3	-1.56	coagulation factor C homolog (Limulus polyphemus)
Cpxm2	55987	-1.34	-1.47	carboxypeptidase X 2 (M14 family)
Cxcr4	12767	-1.54	-2.45	chemokine (C-X-C motif) receptor 4
Cyp4f15	106648	-1.11	-1.42	cytochrome P450, family 4, subfamily f, polypeptide 15
Dll3	13389	-1.91	-2.19	delta-like 3 (Drosophila)
Dock11	75974	-1.09	-1.41	dedicator of cytokinesis 11
Fgf10	14165	-2.3	-1.87	fibroblast growth factor 10
Fgf3	14174	-2.26	-1.95	fibroblast growth factor 3
Foxf1a	15227	-1.455	-1.455	forkhead box F1a
Foxh1	14106	-3.27	-2.1	forkhead box H1
Gas5	14455	-1.52333	-1.05	growth arrest specific 5
Ifitm1	68713	-1.04	-1.16	interferon induced transmembrane protein 1
Kdr	16542	-1.81	-1.92	kinase insert domain protein receptor
Lef1	16842	-1.68	-1.53	lymphoid enhancer binding factor 1
Lgr5	14160	-2.46	-2.29	leucine rich repeat containing G protein coupled receptor 5
Lhx1	16869	-2.53	-2.52	LIM homeobox protein 1
Mns1	17427	-1.73	-1.61	meiosis-specific nuclear structural protein 1
Mogat2	233549	-2.04	-1.12	monoacylglycerol O-acyltransferase 2
Ms4a4d	66607	-2.54	-1.31	membrane-spanning 4-domains, subfamily A, member 4D
Msx1	17701	-2.35	-1.61	homeobox, msh-like 1
Msx2	17702	-3	-1.49	similar to homeobox protein; homeobox, msh-like 2
Myc	17869	-1.59	-1.07	myelocytomatosis oncogene
Nkrf	77286	-1.34	-1.01	NF-kappaB repressing factor
Padi3	18601	-1.5	-1.49	peptidyl arginine deiminase, type III
Pop1	67724	-1.39	-1.07	processing of precursor 1, ribonuclease P/MRP family, (S. cerevisiae)
Rftn1	76438	-1.83	-1.99	raftlin lipid raft linker 1
Rspo3	72780	-1.96	-1.99	R-spondin 3 homolog (Xenopus laevis)
Slc44a5	242259	-1.57	-2.09	solute carrier family 44, member 5
Snord52	100217427	-1.73	-1.2	small nucleolar RNA, C/D box 52
St6galnac4	20448	-1.08	-1.31	ST6 (alpha-N-acetyl-neuraminyl-2,3-beta-galactosyl-1,3)-N-acetylgalactosaminide alpha-2,6-sialyltransferase 4
Taf1d	75316	-1.52	-1.17333	TATA box binding protein (Tbp)-associated factor, RNA polymerase I, D; predicted gene 13487
Trpc3	22065	-1.94	-1.63	transient receptor potential cation channel, subfamily C, member 3
Vstm2b	58188	-1.95	-1.59	hypothetical protein LOC100045106; V-set and transmembrane domain containing 2B
Wnt3	22415	-1.66	-1.82	wingless-related MMTV integration site 3
Zcchc12	72693	-1.03	-1.85	zinc finger, CCHC domain containing 12

[truncated: 4 more sheets: wt_TKO up, wt_TKO down, Dnmt1KO_TKO up, Dnmt1KO_TKO down]
